# Supplementary material for: Survey data of finalists and winners in the search for outstanding teachers in the Philippines, 1988–2010
Source: Data Brief. 2020 Aug 27;32:106238. doi: 10.1016/j.dib.2020.106238 (PMC7474403; doi:10.1016/j.dib.2020.106238)
Supplement: Supplementary file 1 — Appendix A. Anonymized data set in comma-separated values file (.csv) with accompanying data dictionary (.txt). DIB A1 Ravago and Mapa Metrobank Teachers.csv DIB A2 Ravago and Mapa Metrobank Teachers.txt DIB A3 Ravago and Mapa Metrobank School Head.csv DIB A4 Ravago and Mapa Metrobank School Head.txt [file mmc1.zip]

Archive with 4 entries (4 files):
- DIB Ravago and Mapa Appendix A/DIB A1 Ravago and Mapa Metrobank Teachers.csv
- DIB Ravago and Mapa Appendix A/DIB A2 Ravago and Mapa Metrobank Teachers.txt
- DIB Ravago and Mapa Appendix A/DIB A3 Ravago and Mapa Metrobank School Head.csv
- DIB Ravago and Mapa Appendix A/DIB A4 Ravago and Mapa Metrobank School Head .txt
