# Supplementary material for: Survey data of finalists and winners in the search for outstanding teachers in the Philippines, 1988–2010
Source: Data Brief. 2020 Aug 27;32:106238. doi: 10.1016/j.dib.2020.106238 (PMC7474403; doi:10.1016/j.dib.2020.106238)
Supplement: Supplementary file 1 — Appendix A. Anonymized data set in comma-separated values file (.csv) with accompanying data dictionary (.txt). DIB A1 Ravago and Mapa Metrobank Teachers.csv DIB A2 Ravago and Mapa Metrobank Teachers.txt DIB A3 Ravago and Mapa Metrobank School Head.csv DIB A4 Ravago and Mapa Metrobank School Head.txt [file mmc1.zip › DIB Ravago and Mapa Appendix A/DIB A1 Ravago and Mapa Metrobank Teachers.csv]

id	ctrl_id	date_enum	ts	tf	date_enc	note_enc	year_sot	resp	sch_lvl	a2_2_muni	a2_3_prov	a2_4_reg	reg_n	scores	threshold	difference	current_age	age_during	a5_1	a5_2	a6	r_a6	a7	a7_o	n	a8	a8_o	a8_1	a9	a10_1	a10_2	a10_3	last_inc	gr	a11_1	a11_1_ind	a11_2	a11_2_ind	a11_3	a11_3_ind	a12	a13	b1_11	b1_12	b1_12_o	b1_13	b1_21	b1_22	b1_22_o
1	3				27-Jun-14		2001	Winner	Elementary Level	Matina, Davao City	Davao City	11	0				56	44	Married	Married	Retired	Non-Active Teacher	2014	2014	13	Social and other related science professionals		Human Health and Social Work Activities	0	15000		45590	45590	8.9300003	No				No		Top 1% - 5%	1	Masteral Degree	English		Yes	Doctoral Degree	Others	Educational Administration
2	1				27-Jun-14		1996	Winner	High School Level		Not Specified	11	0				64	47	Widowed/Widower	Widowed/Widower	Retired	Non-Active Teacher	2010	2010	14	No Response	.a	No Response	.a	16000		30000	30000	4.5900002	No				No		Top 1% - 5%	1	Masteral Degree	General Science		Yes	Doctoral Degree	Others	Educational Management
3	2	4-Apr-14	1:00:00 PM	1:56:00 PM	27-Jun-14		1999	Finalist	Elementary Level	Lucena City	Quezon	4 - A	0				70	56	Married	Widowed/Widower	Retired	Non-Active Teacher	2009	2009	10	None		Activities of Private Households as Employers and undifferentials goods, and services and producing activities of household for own use	.a	15000		32973	32973	8.1899996	Yes	Professional, Scientific, and Technical Services			No		Top 1% - 5%	3	Masteral Degree	Others	Educational Administration	2	Doctoral Degree	Others	Educational Administration
4	4				27-Jun-14		1988	Finalist	High School Level	Tanza	Cavite	4 - A	0	86.099998	90.580002	-4.48	66	41	Single	Single	Retired	Non-Active Teacher	2009	2009	21	Social and other related science professionals		Administrative adn Support Service Activities	3	4786		20459	20459	7.1599998	No				No		Top 1% - 5%	2	Bachelor's Degree	Others	Campus Journalism	No Response	Masteral Degree	Others	Campus Journalism
5	5				28-Jun-14		1992	Finalist	High School Level	Bacoor	Cavite	4 - A	0				77	56	Married	Widowed/Widower	Retired	Non-Active Teacher	2001	2001	9	None		Activities of Private Households as Employers and undifferentials goods, and services and producing activities of household for own use	.a	8000		13000	13000	5.54	No				No		Top 1% - 5%	1	Masteral Degree	Biology		2	Masteral Degree	Biology
6	6	24-Feb-14	2:05:00 PM	4:15:00 PM	28-Jun-14		1990	Winner	Elementary Level	Legazpi City	Albay	5	0	82.610001	82.379997	.23	58	35	Married	Widowed/Widower	Active Teacher	Active Teacher		2014	24					5383	47000		47000	9.4499998	No		Yes	Financial and Insurance Activities			Top 6% - 10%	2	Masteral Degree	General Science		Yes	Masteral Degree	General Science
7	7	3-Mar-14	4:00:00 PM	5:30:00 PM	28-Jun-14		2010	Winner	Elementary Level	Iriga	Camarines Sur	5	0	88.830002	88.169998	.66000003	65	62	Married	Married	Retired	Non-Active Teacher	2012	2012	2	Social and other related science professionals		Education	2	20000		35000	35000	32.290001	Yes	Agriculture, Forestry, and Fishing			Yes	Agriculture, Forestry, and Fishing	Top 11% - 20%	1	Doctoral Degree	Filipino		2	Doctoral Degree	Filipino
8	8	25-Feb-14	3:49:00 PM	5:13:00 PM	28-Jun-14		2005	Winner	High School Level	Daraga	Albay	5	0	92.139999	91.139999	1	40	32	Married	Married	Active Teacher	Active Teacher		2014	9					13000	42652		42652	14.11	Yes	Education	Yes	Education			Top 21% - 50%	1	Bachelor's Degree	Mathematics		Yes	Masteral Degree	Mathematics
9	9	20-Mar-14	2:15:00 PM		29-Jun-14		2002	Finalist	College Level		Pampanga	3	0	86.830002	91.330002	-4.5	60	49	Married	Married	Active Teacher	Active Teacher		2014	12					33000	57000		57000	4.6599998	No		No				Top 1% - 5%	1	Masteral Degree	Others	Language	2	Doctoral Degree	Others	Language
10	10	8-May-14	11:30:00 AM		29-Jun-14		2009	Finalist	High School Level	Davao City	Not Specified	11	0	86.669998	88.330002	-1.66	54	50	Single	Single	Active Teacher	Active Teacher		2014	5					32000	35586		35586	2.1500001	Yes	Education	Yes	Education			Top 1% - 5%	2	Doctoral Degree	Others	Education Leadership	2	Doctoral Degree	Others	Education Leadership
11	11	3-Apr-14	6:30:00 PM	8:00:00 PM	29-Jun-14		2010	Winner	Elementary Level		Quezon	4 - A	0	96.830002	88.169998	8.6599998	41	38	Married	Married	Active Teacher	Active Teacher		2014	4					30000	35000		35000	3.9300001	No		No				Top 1% - 5%	1	Masteral Degree	General Education		2	Masteral Degree	General Education
12	12	14-Mar-14	2:00:00 PM	3:53:00 PM	29-Jun-14		2002	Winner	Elementary Level	Quezon City	Metro Manila	NCR	1	90	86.879997	3.1199999	68	57	Married	Married	Retired	Non-Active Teacher	2011	2011	9	No Response	.a	Arts, Entertainment, and Recreation	3	21000		28000	28000	3.25	Yes	Arts, Entertainment, and Recreation			No		Top 11% - 20%	3	Masteral Degree	Music and Arts		2	Masteral Degree	Music and Arts
13	13	10-Mar-14	10:02:00 AM	11:20:00 AM	30-Jun-14		2007	Winner	Elementary Level	Silang	Cavite	4 - A	0	92.57	88	4.5700002	64	58	Married	Married	Retired	Non-Active Teacher	2012	2012	5	No Response	.a	Education	2	132000		138000	138000	.88999999	Yes	Professional, Scientific, and Technical Services			Yes	Professional, Scientific, and Technical Services	Top 1% - 5%	2	Masteral Degree	Industrial Education		2	Masteral Degree	Industrial Education
14	14	18-Mar-14	2:05:00 PM	3:24:00 PM	30-Jun-14		1999	Finalist	High School Level	Malolos	Bulacan	3	0				55	41	Married	Married	Active Teacher	Active Teacher		2014	15					16026	58028		58028	8.96	No		No				Top 6% - 10%	2	Masteral Degree	Physics		Yes	Doctoral Degree	Others	Education Management
15	15	27-May-14	8:30:00 AM	10:00:00 AM	30-Jun-14		1997	Finalist	Elementary Level	Paumbong	Bulacan	3	0	82	85.470001	-3.47	50	34	Single	Married	Active Teacher	Active Teacher		2014	17					20000	45000		45000	4.8899999	Yes	Education	Yes	Education			Top 6% - 10%	1	Bachelor's Degree	General Science		Yes	Masteral Degree	General Science
16	16	26-Mar-14	10:30:00 AM	12:00:00 PM	30-Jun-14		2001	Winner	High School Level	Aglipay	Quirino	2	0				51	39	Married	Married	Active Teacher	Active Teacher		2014	13					13000	78946		78946	14.88	Yes	Agriculture, Forestry, and Fishing	Yes	Agriculture, Forestry, and Fishing			Top 6% - 10%	3	Masteral Degree	Others	Management & Administration	2	Doctoral Degree	Others	Management & Administration
17	17	12-Mar-14	8:48:00 AM	10:20:00 AM	30-Jun-14		1990	Winner	Elementary Level	Manila	Metro Manila	NCR	1	86	85.269997	.73000002	75	52	Married	Married	Retired	Non-Active Teacher	2003	2003	13	None		Activities of Private Households as Employers and undifferentials goods, and services and producing activities of household for own use	.a	9000		17500	17500	5.25	Yes	Education			Yes	Education	Top 1% - 5%	1	Masteral Degree	Others	Administration & Supervision	2	Masteral Degree	Others	Administration & Supervision
18	18	28-Feb-14	1:37:00 PM	3:15:00 PM	30-Jun-14		1998	Winner	College Level	Makati City	Metro Manila	NCR	1				55	40	Married	Married	Active Teacher	Active Teacher		2014	16					18000	55000		55000	7.23	No		Yes	Manufacturing			Top 6% - 10%	2	Masteral Degree	Others	Metal Forming Technologies	Yes	Masteral Degree	Others	Metal Forming Technologies
19	19				30-Jun-14		1988	Winner	Elementary Level	Tarlac City	Tarlac	3	0	90.75	89.75	1	67	42	Married	Married	Retired	Non-Active Teacher	2011	2011	23	General Manager or Managing Proprietor		Wholesale and Retail Trade, Repair of Motor Vehicles and Motorcycles	3	8000		38000	38000	7.0100002	No				Yes	Wholesale and Retail Trade, Repair of Motor Vehicles and Motorcycles	Top 6% - 10%	2	Masteral Degree	Others	Elementary Agriculture	2	Masteral Degree	Others	Elementary Agriculture
20	20				30-Jun-14		2005	Winner	Elementary Level	Tarlac City	Tarlac	3	0	92.709999	87.860001	4.8499999	67	59	Married	Married	Retired	Non-Active Teacher	2008	2008	3	No Response	.a	Education	6	16000		16908	16908	1.86	No				No		Top 6% - 10%	2	Masteral Degree	Others	Guidance and Counceling	Yes	Masteral Degree	Others	Guidance and Counceling
21	21	26-Mar-14	9:00:00 AM	10:30:00 AM	1-Jul-14		2005	Winner	High School Level	Ilagan City	Isabela	2	0				43	35	Married	Married	Active Teacher	Active Teacher		2014	9					20000	49750		49750	10.66	Yes	Agriculture, Forestry, and Fishing	Yes	Agriculture, Forestry, and Fishing			Top 1% - 5%	1	Masteral Degree	General Education		2	Doctoral Degree	Social Sciences
22	22	25-Feb-14	1:19:00 AM	2:00:00 AM	1-Jul-14		2007	Winner	College Level	Quezon City	Metro Manila	NCR	1	95	94.190002	.81	53	47	Married	Married	Active Teacher	Active Teacher		2014	7					50000	110000		110000	11.92	No		No				Top 1% - 5%	1	Doctoral Degree	Physics		No Response	Doctoral Degree	Physics
23	23	18-Feb-14	10:52:00 AM	12:15:00 PM	1-Jul-14		2004	Winner	College Level	Antipolo	Rizal	4 - A	0	92.860001	91.639999	1.22	66	57	Single	Single	Retired	Non-Active Teacher	2007	2007	3	Social and other related science professionals		Education	7	100000		120000	120000	6.27	No				Yes	Professional, Scientific, and Technical Services	Top 11% - 20%	1	Doctoral Degree	Others	Philosophy	Yes	Doctoral Degree	Others	Philosophy
24	24	12-May-14	10:00:00 AM	12:04:00 PM	15-Jul-14		1990	Winner	High School Level		Not Specified	10	0	82.169998	82.099998	.07	65	42	Married	Married	Active Teacher	Active Teacher		2014	24					15000	20000		20000	1.21	No		No				Top 21% - 50%	1	Masteral Degree	English		2	Doctoral Degree	Others	Education Management
25	25	19-May-14	2:00:00 PM	3:40:00 PM	15-Jul-14		2003	Winner	Elementary Level	Rizal	Zamboanga del Norte	9	0	93.57	88.440002	5.1300001	53	43	Married	Married	Active Teacher	Active Teacher		2014	11					18000	42000		42000	8.0100002	Yes	Agriculture, Forestry, and Fishing	Yes	Agriculture, Forestry, and Fishing			Top 11% - 20%	2	Masteral Degree	English		2	Doctoral Degree	General Education
26	26	12-May-14	3:15:00 PM	5:00:00 PM	15-Jul-14		1994	Winner	Elementary Level	Lala	Lanao del Norte	10	0	1.25	1.5	.25	77	58	Single	Single	Retired	Non-Active Teacher	2002	2002	8	None		Activities of Private Households as Employers and undifferentials goods, and services and producing activities of household for own use	.a	8000		15000	15000	8.1700001	No				No		Top 11% - 20%	2	Masteral Degree	General Science		Yes	Masteral Degree	General Science
27	27	8-May-14	9:00:00 AM	11:58:00 AM	15-Jul-14		2002	Finalist	High School Level	Iligan City	Lanao del Norte	12	0	88.629997	89.809998	-1.1799999	52	41	Single	Married	Active Teacher	Active Teacher		2014	12					20000	32000		32000	3.99	No		Yes	Professional, Scientific, and Technical Services			Top 6% - 10%	2	Bachelor's Degree	Biology		Yes	Doctoral Degree	Social Sciences
28	28	13-May-14	4:10:00 PM	6:05:00 PM	15-Jul-14		2008	Finalist	High School Level	Iligan City	Lanao del Norte	10	0	85.57	89.139999	-3.5699999	38	33	Single	Single	Active Teacher	Active Teacher		2014	6					20000	38000		38000	11.29	No		No				Top 6% - 10%	1	Masteral Degree	Mathematics		2	Masteral Degree	Mathematics
29	29	14-May-14	10:05:00 AM	11:10:00 AM	16-Jul-14		2003	Finalist	College Level	Malagbalag City	Bukidnon	10	0	88.43	90.790001	-2.3599999	67	57	Married	Widowed/Widower	Retired	Non-Active Teacher	2012	2012	9	Others	Part-time teacher	Professional, Scientific, and Technical Services	1	60000		65000	65000	.88999999	No				Yes	Financial and Insurance Activities	Top 1% - 5%	3	Doctoral Degree	Special Education		2	Doctoral Degree	Special Education
30	30	19-May-14	9:10:00 AM	10:30:00 AM	16-Jul-14		2010	Winner	High School Level	MC	Bukidnon	10	0	93.400002	90.300003	3.0999999	52	49	Married	Married	Active Teacher	Active Teacher		2014	4					41000	46000		46000	2.9200001	No		Yes	Agriculture, Forestry, and Fishing			Top 1% - 5%	2	Masteral Degree	Mathematics		2	Doctoral Degree	Others	Instructional System Design
31	31				17-Jul-14		2009	Winner	Elementary Level	Tarlac	Tarlac	3	0	88.25	87.209999	1.04	47	43	Married	Married	Active Teacher	Active Teacher		2014	5					18082	34231		34231	13.61	Yes	No Response	No				Top 1% - 5%	1	Masteral Degree	Industrial Education		2	Masteral Degree	Industrial Education
32	32	19-Mar-14	12:56:00 PM	2:41:00 PM	17-Jul-14		1989	Finalist	College Level	San Fernando	Pampanga	3	0				76	52	Married	Married	Retired	Non-Active Teacher	2002	2002	13	Others	Part-time teacher	Professional, Scientific, and Technical Services	2	10000		20000	20000	5.48	No				No		Top 1% - 5%	3	Masteral Degree	Others	Zoology	Yes	Doctoral Degree	Biology
33	33	6-Mar-14	10:00:00 AM	12:10:00 PM	17-Jul-14		2006	Winner	College Level	San Jose	Nueva Ecija	3	0				65	58	Married	Married	Retired	Non-Active Teacher	2013	2013	7	None		Activities of Private Households as Employers and undifferentials goods, and services and producing activities of household for own use	.a	35000		78000	78000	12.13	Yes	Education			Yes	Education	Top 1% - 5%	1	Doctoral Degree	Others	Educational Psychology	Yes	Doctoral Degree	Others	Educational Psychology
34	34	5-May-14			18-Jul-14		1995	Winner	Elementary Level	Digos City	Davao del Sur	11	0				82	64	Married	Widowed/Widower	Retired	Non-Active Teacher	1997	1997	2	Poultry Farmer		Agriculture, Forestry, and Fishing	5	15000		36000	36000	54.919998	Yes	Agriculture, Forestry, and Fishing			Yes	Agriculture, Forestry, and Fishing	Top 1% - 5%	2	Doctoral Degree	General Education		2	Doctoral Degree	General Education
35	35	15-Jun-14	9:55:00 AM	12:40:00 PM	18-Jul-14		1993	Winner	Elementary Level	Butuan City	Agusan del Norte	CARAGA	0				67	47	Single	Single	Retired	Non-Active Teacher	2012	2012	19	Writer or Creative and Performing Artist		Arts, Entertainment, and Recreation	2	5306		47456	47456	12.22	No				No		Top 6% - 10%	2	Masteral Degree	Physical Education		Yes	Masteral Degree	Physical Education
36	36	19-May-14	9:43:00 AM	12:46:00 PM	18-Jul-14		1995	Finalist	College Level	Cagayan de Oro City	Not Specified	10	0				53	35	Single	Single	Active Teacher	Active Teacher		2014	19					29000	175000		175000	9.9200001	Yes	Professional, Scientific, and Technical Services	Yes	Professional, Scientific, and Technical Services			Top 1% - 5%	2	Doctoral Degree	Social Sciences		Yes	Doctoral Degree	Social Sciences
37	37	12-May-14	3:00:00 PM	5:00:00 PM	18-Jul-14		2001	Winner	High School Level	Surigao City	Surigao del Sur	CARAGA	0				51	39	Married	Married	Active Teacher	Active Teacher		2014	13					14944	44075		44075	8.6800003	Yes	Financial and Insurance Activities	Yes	Financial and Insurance Activities			Top 1% - 5%	3	Masteral Degree	General Education		2	Masteral Degree	General Education
38	38	13-May-14	10:00:00 AM	12:00:00 PM	18-Jul-14		1990	Finalist	High School Level	Surigao City	Surigao del Norte	CARAGA	0	82.029999	82.099998	-.07	80	57	Married	Widowed/Widower	Retired	Non-Active Teacher	2013	2013	23	Others	Lending Business	Agriculture, Forestry, and Fishing	16	5253		15000	15000	4.6700001	Yes	Financial and Insurance Activities			Yes	Financial and Insurance Activities	Top 1% - 5%	2	Doctoral Degree	Mathematics		Yes	Doctoral Degree	Mathematics
39	39				19-Jul-14		1992	Winner	High School Level	Davao City	Davao City	11	0				72	51	Married	Married	Retired	Non-Active Teacher	2006	2006	14	Director and Chief Executive Officer of Corporations		Public, Administrative and Defence, Compulsory Social Security	8	8000		36000	36000	11.34	Yes	Professional, Scientific, and Technical Services			Yes	Professional, Scientific, and Technical Services	Top 1% - 5%	1	Masteral Degree	General Science		Yes	Doctoral Degree	General Science
40	40	15-May-14	3:15:00 PM	4:45:00 PM	19-Jul-14		2010	Winner	Elementary Level	Oroquieta	Misamis Occidental	10	0	91.669998	88.169998	3.5	45	42	Married	Married	Active Teacher	Active Teacher		2014	4					28000	35800		35800	6.3400002	No Response	No Response	Yes	Accomodation and Food Service Activities			Top 11% - 20%	1	Bachelor's Degree	Special Education		2	Bachelor's Degree	Special Education
41	41	26-May-14	10:10:00 AM	1:05:00 PM	19-Jul-14		2001	Finalist	Elementary Level	Zamboanga City	Zamboanga del Sur	9	0				65	53	Single	Single	Retired	Non-Active Teacher	2010	2010	9	None		Activities of Private Households as Employers and undifferentials goods, and services and producing activities of household for own use	.a	14588		29070	29070	7.96	No				No		Top 1% - 5%	2	Doctoral Degree	Others	Administrative	Yes	Doctoral Degree	Others	Administrative
42	42		9:00:00 AM	11:00:00 AM	19-Jul-14		2009	Finalist	High School Level	Bacarra 2916	Ilocos Norte	1	0	85.830002	88.330002	-2.5	51	47	Married	Married	Active Teacher	Active Teacher		2014	5					18000	39493		39493	17.02	No		No				Top 6% - 10%	1	Masteral Degree	Mathematics		2	Doctoral Degree	Mathematics
43	43	13-Mar-14	10:00:00 AM	12:00:00 PM	19-Jul-14		2002	Winner	College Level	Tublay	Benguet	2	0	91.330002	91.330002	0	65	54	Married	Married	Active Teacher	Active Teacher		2014	12					8000	70000		70000	19.809999	No		No				Top 6% - 10%	1	Doctoral Degree	Others	Entomology	Yes	Doctoral Degree	Others	Entomology
44	44	13-Mar-14	4:00:00 PM	6:00:00 PM	19-Jul-14		1999	Finalist	College Level	La Trinidad	Benguet	1	0				57	43	Married	Married	Active Teacher	Active Teacher		2014	15					22000	78000		78000	8.8000002	Yes	Agriculture, Forestry, and Fishing	Yes	Agriculture, Forestry, and Fishing			Top 1% - 5%	2	Doctoral Degree	Others	Plant pathology	Yes	Doctoral Degree	Others	Plant pathology
45	45	3-May-14	2:15:00 PM	3:29:00 PM	19-Jul-14		2008	Winner	Elementary Level	Cagayan de Oro	Misamis Oriental	10	0	89.290001	89.290001	0	62	57	Married	Married	Active Teacher	Active Teacher		2014	6					30000	37000		37000	3.5599999	No		Yes	Professional, Scientific, and Technical Services			Top 1% - 5%	2	Masteral Degree	General Science		Yes	Masteral Degree	General Science
46	46	5-Mar-14	10:00:00 AM	11:52:00 AM	20-Jul-14		2003	Winner	Elementary Level	Makati City	Metro Manila	NCR	1	93.43	88.440002	5	61	51	Married	Widowed/Widower	Active Teacher	Active Teacher		2014	11					17000	32000		32000	5.9200001	Yes	Professional, Scientific, and Technical Services	Yes	Professional, Scientific, and Technical Services			Top 1% - 5%	2	Masteral Degree	Special Education		Yes	Masteral Degree	Special Education
47	47				20-Jul-14		2003	Finalist	Elementary Level	Pasig City	Metro Manila	NCR	1	87.43	88.440002	-1.01	57	47	Married	Married	Active Teacher	Active Teacher		2014	11					25000	50000		50000	6.5	No		Yes	Arts, Entertainment, and Recreation			Top 1% - 5%	1	Masteral Degree	Music and Arts		Yes	Masteral Degree	Others	SPED
48	48	10-Mar-14	1:30:00 PM	3:00:00 PM	20-Jul-14		1999	Finalist	High School Level		Not Specified	NCR	1				59	45	Married	Married	Active Teacher	Active Teacher		2014	15					20000	41493		41493	4.9899998	Yes	Education	Yes	Education			Top 1% - 5%	3	Masteral Degree	Values Education		Yes	Doctoral Degree	Biology
49	49	16-May-14	4:15:00 PM	6:30:00 PM	20-Jul-14		2000	Winner	Elementary Level		Not Specified	10	0	88	87.25	.75	51	38	Married	Married	Active Teacher	Active Teacher		2014	14					10635	43596		43596	10.6	No		Yes	Accomodation and Food Service Activities			Top 6% - 10%	1	Masteral Degree	English		Yes	Doctoral Degree	English
50	50	28-May-14	10:40:00 AM	1:00:00 PM	20-Jul-14		1998	Winner	Elementary Level	Zamboanga City	Zamboanga del Sur	9	0				76	61	Separated	Separated	Retired	Non-Active Teacher	2002	2002	4	Others	Treasurer	Activities of Extraterritorial Organizations and Bodies	4	12000		17000	17000	9.1000004	No Response	No Response			No Response	No Response	Top 21% - 50%	2	Masteral Degree	General Science		2	Masteral Degree	General Science
51	51	4-Mar-14	9:20:00 AM	10:19:00 AM	21-Jul-14		2007	Finalist	College Level	Manila	Metro Manila	NCR	1	93.379997	94.190002	-.81	69	63	Married	Married	Active Teacher	Active Teacher		2014	7					27000	60000		60000	12.08	Yes	Education	Yes	Education			Top 1% - 5%	1	Doctoral Degree	General Education		Yes	Doctoral Degree	General Education
52	52	21-Feb-14	8:47:00 AM	9:28:00 AM	21-Jul-14		2009	Finalist	College Level	Mandaluyong	Metro Manila	NCR	1	90.919998	93.25	-2.3299999	51	47	Married	Married	Active Teacher	Active Teacher		2014	5					100000	200000		200000	14.87	No		No				Top 1% - 5%	2	Doctoral Degree	Engineering		Yes	Doctoral Degree	Engineering
53	53	27-Feb-14	10:00:00 AM	12:11:00 PM	21-Jul-14		1988	Winner	Elementary Level	San Juan City	Metro Manila	NCR	1	91	89.75	1.25	74	49	Married	Widowed/Widower	Active Teacher	Active Teacher		2014	26					20000	70000		70000	4.9400001	Yes	Information and Communication	Yes	Information and Communication			Top 6% - 10%	1	Masteral Degree	Others	Master of Health Personnel Educ	Yes	Doctoral Degree	Others	Educational Psychology
54	54				21-Jul-14		2001	Winner	College Level	Quezon City	Metro Manila	NCR	1				58	46	Married	Married	Retired	Non-Active Teacher	2012	2012	11	Physicist, Chemist, and other related professionals		Mining and Quarrying	5	15000		20000	20000	2.6500001	Yes	Mining and Quarrying			Yes	Mining and Quarrying	Top 1% - 5%	1	Doctoral Degree	Others	Geology	Yes	Doctoral Degree	Others	Geology
55	55	20-May-14	10:15:00 AM	11:50:00 AM	26-Jul-14		1996	Finalist	Elementary Level	Calbayog	Samar	8	0				70	53	Married	Widowed/Widower	Retired	Non-Active Teacher	2008	2008	12	Mathematicians, Statisticians, and other related professionals		Professional, Scientific, and Technical Services	5	16000		24000	24000	3.4400001	No				No		Top 1% - 5%	1	Masteral Degree	General Science		2	Doctoral Degree	Others	Educational Management
56	56	24-May-14	10:30:00 AM	12:00:00 PM	26-Jul-14		2007	Winner	High School Level	Dulag	Leyte	8	0	95.5	93.879997	1.62	40	34	Married	Separated	Active Teacher	Active Teacher		2014	7					14000	29000		29000	10.96	No		No				Top 1% - 5%	1	Masteral Degree	Mathematics		Yes	Doctoral Degree	Others	Educational Management
57	57	21-May-14	2:20:00 PM	4:00:00 PM	26-Jul-14		1994	Winner	High School Level	Catbalogan	Samar	8	0	1	1.5	.5	60	41	Married	Married	Retired	Non-Active Teacher	2012	2012	18	Director and Chief Executive Officer of Corporations		Education	2	16000		63000	63000	7.9099998	No				No		Top 1% - 5%	1	Masteral Degree	Others	Educational Management	2	Doctoral Degree	Others	Educational Administration
58	58	22-May-14	1:25:00 PM	2:50:00 PM	27-Jul-14		1991	Winner	High School Level	Tacloban	Leyte	8	0				69	47	Single	Single	Active Teacher	Active Teacher		2014	23					14000	15000		15000	.30000001	No		No				Top 21% - 50%	1	Masteral Degree	General Science		2	Masteral Degree	General Science
59	59	20-May-14	12:20:00 PM	2:00:00 PM	27-Jul-14		2006	Winner	High School Level	Calbayog	Samar	8	0	89	87.5	1.5	65	58	Widowed/Widower	Widowed/Widower	Active Teacher	Active Teacher		2014	8					29000	15000		15000	0	No		No				Top 6% - 10%	1	Masteral Degree	Others	Curriculum Instructor	2	Masteral Degree	Others	Curriculum Instructor
60	60	25-May-14	9:45:00 AM	11:15:00 AM	27-Jul-14		2000	Finalist	College Level	Baybay City	Leyte	8	0	86	88.480003	-2.48	75	62	Married	Married	Retired	Non-Active Teacher	2004	2004	4	Life Science professionals		Professional, Scientific, and Technical Services	10	15000		25000	25000	13.62	No				No		Top 11% - 20%	1	Doctoral Degree	Others	Agronomy & Social Science	Yes	Doctoral Degree	Others	Agronomy & Social Science
61	61	18-Mar-14	4:15:00 PM	6:15:00 PM	27-Jul-14		1991	Winner	College Level	Cebu City	Cebu	7	0				63	41	Married	Married	Retired	Non-Active Teacher	2012	2012	21	Mathematicians, Statisticians, and other related professionals		Professional, Scientific, and Technical Services	2	10000		30000	30000	5.3699999	Yes	Professional, Scientific, and Technical Services			Yes	Professional, Scientific, and Technical Services	Top 1% - 5%	1	Masteral Degree	Others	Asian History & Research	2	Doctoral Degree	Others	Governance
62	62	17-Mar-14	1:30:00 PM	2:10:00 PM	29-Jul-14		2009	Winner	College Level	Cebu City	Cebu	7	0	93.330002	93.25	.079999998	54	50	Single	Single	Active Teacher	Active Teacher		2014	5					75000	85000		85000	2.53	Yes	Professional, Scientific, and Technical Services	Yes	Professional, Scientific, and Technical Services			Top 11% - 20%	1	Doctoral Degree	Others	Biochemistry	Yes	Doctoral Degree	Others	Biochemistry
63	63	19-Mar-14	10:55:00 AM	11:30:00 AM	29-Jul-14		1998	Finalist	College Level	Carcar	Cebu	7	0				74	59	Married	Married	Retired	Non-Active Teacher	2003	2003	5	Director and Chief Executive Officer of Corporations		Education	10	15000		76000	76000	38.34	No				No		Top 1% - 5%	3	Doctoral Degree	Others	Philosophy	Yes	Doctoral Degree	Others	Philosophy
64	64	21-Mar-14	8:00:00 AM	10:00:00 AM	29-Jul-14		2002	Winner	College Level	Dumaguete	Negros Oriental	7	0	92	91.330002	.67000002	75	64	Married	Married	Retired	Non-Active Teacher	2004	2004	2	Others	Part-time teacher	Education	14	20000		24000	24000	9.54	Yes	Education			No		Top 1% - 5%	3	Doctoral Degree	History		2	Doctoral Degree	History
65	65	21-Mar-14	12:15:00 PM	1:50:00 PM	29-Jul-14		1991	Winner	Elementary Level	Zamboanguita	Negros Oriental	7	0				80	58	Single	Single	Retired	Non-Active Teacher	1994	1994	3	None		Activities of Private Households as Employers and undifferentials goods, and services and producing activities of household for own use	.a	8000		8000	8000	0	Yes	Agriculture, Forestry, and Fishing			No		Top 1% - 5%	1	Masteral Degree	General Science		Yes	Masteral Degree	General Science
66	66	5-Mar-14	2:55:00 PM	4:55:00 PM	29-Jul-14		2007	Winner	Elementary Level	Malaybalay City	Bukidnon	10	0	88.43	88	.43000001	65	59	Separated	Separated	Retired	Non-Active Teacher	2013	2013	6	Others	Church Volunteer	Human Health and Social Work Activities	1	32000		44500	44500	5.6500001	Yes	Accomodation and Food Service Activities			Yes	Accomodation and Food Service Activities	Top 1% - 5%	2	Masteral Degree	Others	Educational Administration	2	Masteral Degree	Others	Educational Administration
67	67	16-May-14	6:20:00 PM	7:15:00 PM	29-Jul-14		1994	Winner	College Level	MC	Bukidnon	10	0	1.4400001	1.78	.34	54	35	Married	Married	Active Teacher	Active Teacher		2014	20					5000	50000		50000	12.2	Yes	Wholesale and Retail Trade, Repair of Motor Vehicles and Motorcycles	Yes	Agriculture, Forestry, and Fishing			Top 6% - 10%	1	Masteral Degree	Mathematics		Yes	Masteral Degree	General Science
68	68	4-May-14	6:00:00 PM	7:15:00 PM	29-Jul-14		2003	Winner	High School Level	Alubijid	Misamis Oriental	10	0	85.57	85.57	0	55	45	Married	Married	Active Teacher	Active Teacher		2014	11					6000	30000		30000	15.76	No		No				Top 21% - 50%	3	Masteral Degree	Biology		Yes	Masteral Degree	Biology
69	69	20-May-14	8:30:00 AM	10:00:00 AM	29-Jul-14		2004	Winner	High School Level	Pulangko	Zamboanga del Norte	9	0	91	89.639999	1.36	46	37	Married	Married	Active Teacher	Active Teacher		2014	10					17000	36000		36000	7.79	No		No				Top 6% - 10%	1	Bachelor's Degree	Biology		No Response	Bachelor's Degree	Biology
70	70	15-May-14	2:00:00 PM	4:00:00 PM	29-Jul-14		2005	Winner	High School Level	Dapa	Surigao del Norte	CARAGA	0	89.209999	87.57	1.64	47	39	Single	Single	Active Teacher	Active Teacher		2014	9					24000	34988		34988	4.2800002	No		No Response				Top 1% - 5%	2	Bachelor's Degree	English		2	Masteral Degree	English
71	71	3-May-14	9:30:00 AM	11:05:00 AM	29-Jul-14		2005	Finalist	Elementary Level	Alubijid	Misamis Oriental	10	0	83.709999	87.860001	-4.1500001	49	41	Married	Married	Active Teacher	Active Teacher		2014	9					18000	36000		36000	8.0100002	No		No				Top 11% - 20%	2	Masteral Degree	General Education		2	Doctoral Degree	Others	Admin & Supervision
72	72	12-May-14	2:23:00 PM	5:30:00 PM	29-Jul-14		2008	Finalist	Elementary Level	Butuan City	Agusan del Norte	CARAGA	0	86.57	89.290001	-2.72	58	53	Married	Married	Active Teacher	Active Teacher		2014	6					32000	36000		36000	1.98	No		No				Top 11% - 20%	3	Masteral Degree	Filipino		2	Masteral Degree	Filipino
73	73	17-May-14	2:00:00 PM	4:00:00 PM	29-Jul-14		2007	Winner	High School Level	Iligan City	Not Specified	10	0	94.25	93.879997	.37	41	35	Married	Married	Active Teacher	Active Teacher		2014	7					11167	38859		38859	19.5	No		No				Top 6% - 10%	2	Doctoral Degree	Others	Educational Management	2	Doctoral Degree	Others	Philosophy
74	74	3-May-14	1:00:00 PM	3:47:00 PM	30-Jul-14		2009	Finalist	High School Level	Iligan City	Not Specified	10	0	85.169998	88.330002	-3.1600001	53	49	Married	Married	Active Teacher	Active Teacher		2014	5					34044	34044		34044	0	No		No				Top 11% - 20%	3	Doctoral Degree	Chemistry		2	Doctoral Degree	Chemistry
75	75	16-May-14	2:30:00 PM	4:40:00 PM	30-Jul-14		2002	Winner	High School Level	Oroquita City	Not Specified	10	0	91	89.809998	1.1900001	58	47	Married	Widowed/Widower	Active Teacher	Active Teacher		2014	12					15000	42652		42652	9.1000004	Yes	Agriculture, Forestry, and Fishing	Yes	Agriculture, Forestry, and Fishing			Top 11% - 20%	2	Masteral Degree	Others	Educational Management	2	Doctoral Degree	Others	Educational management
76	76	20-May-14	1:30:00 PM	3:00:00 PM	30-Jul-14		1996	Finalist	College Level	kabakan	North Cotabato	12	0				59	42	Married	Married	Active Teacher	Active Teacher		2014	18					70000	76000		76000	.46000001	No		No				Top 11% - 20%	2	Doctoral Degree	Others	Agriculture	Yes	Doctoral Degree	Others	Agriculture
77	77	24-May-14	2:35:00 PM	4:15:00 PM	30-Jul-14		1991	Winner	High School Level	Ozamiz	Misamis Occidental	10	0				60	38	Single	Single	Active Teacher	Active Teacher		2014	23					8000	42652		42652	7.5500002	Yes	Professional, Scientific, and Technical Services	Yes	Professional, Scientific, and Technical Services			Top 6% - 10%	1	Masteral Degree	English		Yes	Masteral Degree	English
78	78	9-May-14	10:00:00 AM	12:00:00 PM	30-Jul-14		1990	Winner	College Level		Not Specified	12	0	87.720001	86.57	1.15	66	43	Single	Single	Retired	Non-Active Teacher	2008	2008	18	Others	DOST - Scientist 1	Agriculture, Forestry, and Fishing	13	20000		80000	80000	8.0100002	No				No		Top 6% - 10%	2	Doctoral Degree	Others	Plant Pathology	2	Doctoral Degree	Others	Plant Pathology
79	79	28-May-14	9:05:00 AM	10:25:00 AM	30-Jul-14		1993	Finalist	High School Level	Taguig City	Metro Manila	NCR	1				54	34	Single	Single	Active Teacher	Active Teacher		2014	21					3102	39927		39927	12.94	No		No				Top 21% - 50%	1	Masteral Degree	Physics		2	Masteral Degree	Physics
80	80	26-May-14	10:10:00 AM	1:05:00 PM	15-Aug-14		1991	Winner	Elementary Level	Zambo City	Zamboanga del Sur	9	0				65	43	Married	Widowed/Widower	Retired	Non-Active Teacher	2013	2013	22	Others	Community Work	Administrative adn Support Service Activities	1	5201		41259	41258.8	9.8699999	Yes	Administrative adn Support Service Activities			No Response	No Response	Top 1% - 5%	1	Doctoral Degree	Special Education		Yes	Doctoral Degree	Others	Administration and Supervision
81	81	21-May-14	12:15:00 PM	2:10:00 PM	15-Aug-14		1998	Finalist	Elementary Level	Catbalogan	Samar	8	0				76	61	Married	Married	Retired	Non-Active Teacher	2013	2013	15	General Manager or Managing Proprietor		Wholesale and Retail Trade, Repair of Motor Vehicles and Motorcycles	1	16000		27000	27000	3.55	Yes	Wholesale and Retail Trade, Repair of Motor Vehicles and Motorcycles			Yes	Wholesale and Retail Trade, Repair of Motor Vehicles and Motorcycles	Top 11% - 20%	1	Masteral Degree	Social Sciences		2	Masteral Degree	Social Sciences
82	82	13-May-14	8:30:00 AM	12:30:00 PM	15-Aug-14		1989	Winner	Elementary Level	Butuan City	Agusan del Norte	CARAGA	0				72	48	Single	Single	Retired	Non-Active Teacher	2004	2004	15	Others	Manager - Family Farms	Agriculture, Forestry, and Fishing	10	12000		18000	18000	2.74	No				No		Top 6% - 10%	2	Masteral Degree	Special Education		Yes	Masteral Degree	Special Education
83	83	6-Mar-14	2:45:00 PM	4:15:00 PM	15-Aug-14		2003	Winner	College Level	Bacolod City	Negros Occidental	6	0	91.290001	90.790001	.5	64	54	Married	Married	Active Teacher	Active Teacher		2014	11					31000	40000		40000	2.3399999	Yes	Education	Yes	Education			Top 6% - 10%	1	Doctoral Degree	Others	Political Science	Yes	Doctoral Degree	Others	Political Science
84	84	13-May-14	1:00:00 PM	2:50:00 PM	15-Aug-14		2008	Winner	High School Level	Midsayap	Cotabato	12	0	91.43	89.139999	2.29	53	48	Married	Married	Active Teacher	Active Teacher		2014	6					12511	34988		34988	18.700001	No		No				Top 1% - 5%	3	Masteral Degree	Chemistry		2	Doctoral Degree	Chemistry
85	85	15-May-14	1:00:00 PM	2:40:00 PM	15-Aug-14		2010	Winner	Elementary Level	Mlang	North Cotabato	12	0	88.330002	88.169998	.16	46	43	Married	Married	Active Teacher	Active Teacher		2014	4					32000	36000		36000	2.99	Yes	Professional, Scientific, and Technical Services	Yes	Professional, Scientific, and Technical Services			Top 6% - 10%	3	Masteral Degree	Filipino		2	Doctoral Degree	Filipino
86	86	21-May-14	9:00:00 AM	10:40:00 AM	15-Aug-14		2009	Winner	Elementary Level	Tulunan	Cotabato	12	0	92.5	88.330002	4.1700001	53	49	Married	Married	Active Teacher	Active Teacher		2014	5					19000	44000		44000	18.290001	No		No				Top 11% - 20%	2	Bachelor's Degree	English		2	Masteral Degree	English
87	87	23-Feb-14	4:15:00 PM	6:00:00 PM	15-Aug-14		1994	Winner	College Level	Bacolod City	Negros Occidental	6	0	1.13	2.5699999	1.4400001	70	51	Married	Widowed/Widower	Retired	Non-Active Teacher	2003	2003	9	Writer or Creative and Performing Artist		Professional, Scientific, and Technical Services	8	18000		20000	20000	1.1799999	No				Yes	Education	Top 6% - 10%	1	Doctoral Degree	Others	Philippine Studies	2	Doctoral Degree	Others	Philippine Studies
88	88	11-Mar-14	8:40:00 AM	9:35:00 AM	15-Aug-14		2002	Finalist	College Level	Jaro	Iloilo	6	0	89.879997	91.330002	-1.45	67	56	Single	Single	Retired	Non-Active Teacher	2012	2012	10	Others	Part-time teacher	Professional, Scientific, and Technical Services	2	3212		72000	72000	36.48	No				No		Top 6% - 10%	1	Masteral Degree	Physical Education		2	Doctoral Degree	Physical Education
89	89	5-Mar-14	10:22:00 AM	11:45:00 AM	15-Aug-14		2001	Finalist	College Level	Jaro	Iloilo	6	0				66	54	Married	Married	Active Teacher	Active Teacher		2014	13					30000	70000		70000	6.73	No		Yes	Education			Top 6% - 10%	1	Doctoral Degree	Others	Teacher Education (Science)	2	Doctoral Degree	Others	Curriculum Instruction and Evaluation
90	90	27-Feb-14	2:45:00 PM	4:00:00 PM	15-Aug-14		1990	Winner	College Level	Jaro	Iloilo	6	0	87.620003	83.449997	4.1799998	85	62	Married	Married	Retired	Non-Active Teacher	1993	1993	3	None		Activities of Private Households as Employers and undifferentials goods, and services and producing activities of household for own use	.a	4000		5000	5000	7.7199998	No				Yes	Mining and Quarrying	Top 1% - 5%	1	Masteral Degree	English		2	Masteral Degree	Others	Guidance and Counceling
91	91	19-Feb-14	10:15:00 AM	11:30:00 AM	17-Aug-14		2001	Winner	Elementary Level	Bacolod City	Negros Occidental	6	0				65	53	Single	Single	Retired	Non-Active Teacher	2012	2012	11	No Response	.a	No Response	.a	18000		34000	34000	5.9499998	No				No		Top 1% - 5%	1	Bachelor's Degree	Special Education		Yes	Bachelor's Degree	Special Education
92	92	20-Mar-14	6:30:00 AM	8:00:00 AM	17-Aug-14		1998	Winner	College Level	San Nicolas	Ilocos Norte	1	0				74	59	Single	Single	Retired	Non-Active Teacher	2003	2003	5	Writer or Creative and Performing Artist		Professional, Scientific, and Technical Services	11	18000		22000	22000	4.0999999	No				No		Top 6% - 10%	2	Doctoral Degree	English		Yes	Doctoral Degree	English
93	93				17-Aug-14		1989	Winner	College Level	Cotabato City	Maguindanao	ARMM	0				83	59	Married	Widowed/Widower	Retired	Non-Active Teacher	1992	1992	3	Others	City Councilor	Public, Administrative and Defence, Compulsory Social Security	18	24000		24000	24000	0	No				No		Top 1% - 5%	1	Doctoral Degree	General Education		2	Doctoral Degree	General Education
94	94	6-Mar-14	2:00:00 PM	4:00:00 PM	17-Aug-14		2007	Finalist	College Level	Munoz	Nueva Ecija	3	0	87.879997	94.190002	-6.3099999	57	51	Married	Married	Active Teacher	Active Teacher		2014	7					26000	80000		80000	17.42	No		Yes	Professional, Scientific, and Technical Services			Top 1% - 5%	1	Doctoral Degree	Others	Ecology	Yes	Doctoral Degree	Others	Ecology
95	95	28-Mar-14	2:00:00 PM	4:30:00 PM	17-Aug-14		1989	Winner	Elementary Level	Tuguegarao City	Cagayan	2	0				71	47	Married	Widowed/Widower	Retired	Non-Active Teacher	2008	2008	19	None		Activities of Private Households as Employers and undifferentials goods, and services and producing activities of household for own use	.a	10000		21000	21000	3.98	No				No		Top 1% - 5%	1	Masteral Degree	English		Yes	Doctoral Degree	Others	Administration and Supervision
96	96	26-Feb-14	1:55:00 PM	3:05:00 PM	17-Aug-14		2000	Winner	College Level	Marikina City	Metro Manila	NCR	1	88.669998	88.480003	.19	57	44	Single	Single	Active Teacher	Active Teacher		2014	14					20000	35000		35000	4.0799999	Yes	Professional, Scientific, and Technical Services	Yes	Professional, Scientific, and Technical Services			Top 6% - 10%	1	Bachelor's Degree	Others	Electronics, Electrical, Instructmentation & Control	Yes	Masteral Degree	Others	Electronics, Electrical, instructmentation & control
97	97	18-Feb-14	8:00:00 AM	9:45:00 AM	17-Aug-14		2001	Winner	High School Level	Sta Cruz	Metro Manila	NCR	1				66	54	Single	Single	Active Teacher	Active Teacher		2014	13					14000	47000		47000	9.7600002	Yes	Education	Yes	Education			Top 11% - 20%	1	Bachelor's Degree	Special Education		Yes	Bachelor's Degree	Special Education
98	98	28-Feb-14	10:14:00 AM	11:52:00 AM	17-Aug-14		1992	Winner	College Level	Gen. Trias	Cavite	4 - A	0				67	46	Single	Single	Retired	Non-Active Teacher	2012	2012	20	Writer or Creative and Performing Artist		Professional, Scientific, and Technical Services	2	28000		51000	51000	3.04	Yes	Professional, Scientific, and Technical Services			Yes	Professional, Scientific, and Technical Services	Top 1% - 5%	1	Masteral Degree	General Science		Yes	Doctoral Degree	Others	Educational management & Planning
99	99	7-Feb-14	3:00:00 PM	6:20:00 PM	17-Aug-14		2008	Winner	Elementary Level	Pasay City	Metro Manila	NCR	1	93.57	89.290001	4.2800002	66	61	Single	Single	Retired	Non-Active Teacher	2013	2013	5	Writer or Creative and Performing Artist		Professional, Scientific, and Technical Services	1	33500		39700	39700	3.45	No				No		Top 1% - 5%	1	Masteral Degree	General Education		Yes	Masteral Degree	General Education
100	100	8-May-14	9:59:00 AM	12:03:00 PM	17-Aug-14		1990	Winner	Elementary Level	Cagayan de Oro	Misamis Oriental	10	0	91.5	89.589996	1.92	60	37	Married	Married	Active Teacher	Active Teacher		2014	24					3000	43000		43000	11.73	No		No				Top 11% - 20%	1	Bachelor's Degree	General Education		2	Masteral Degree	Biology
101	101	10-Feb-14	5:00:00 PM	6:15:00 PM	17-Aug-14		2001	Winner	College Level	Quezon City	Metro Manila	NCR	1				67	55	Married	Married	Active Teacher	Active Teacher		2014	13					100000	50000		50000	0	No		No				Top 21% - 50%	1	Doctoral Degree	Social Sciences		Yes	Doctoral Degree	Social Sciences
102	102	6-Mar-14	1:20:00 PM	2:58:00 PM	17-Aug-14		2009	Finalist	College Level	Jaro City	Capiz	6	0	81.900002	93.25	-11.35	42	38	Married	Married	Active Teacher	Active Teacher		2014	5					21000	33000		33000	9.46	No		Yes	Education			Top 21% - 50%	1	Masteral Degree	Mathematics		2	Doctoral Degree	Mathematics
103	103	7-Mar-14	10:35:00 AM	12:20:00 PM	17-Aug-14		1999	Winner	College Level	Talisay City	Negros Occidental	6	0				54	40	Married	Married	Active Teacher	Active Teacher		2014	15					21000	79000		79000	9.2299995	No		No				Top 1% - 5%	1	Doctoral Degree	Others	Educational Management	2	Doctoral Degree	Others	Educational Management
104	104	27-Feb-14	10:00:00 AM	11:10:00 AM	17-Aug-14		1988	Winner	Elementary Level	Pasay City	Metro Manila	NCR	1	94	89.75	4.25	67	42	Single	Single	Retired	Non-Active Teacher	2010	2010	22	Writer or Creative and Performing Artist		Arts, Entertainment, and Recreation	31	7000		18000	18000	4.3899999	No				No		Top 6% - 10%	1	Masteral Degree	General Education		2	Masteral Degree	General Education
105	105	28-Apr-14	10:00:00 AM	11:30:00 AM	17-Aug-14		1990	Finalist	College Level	Tuguegarao City	Cagayan	2	0	79.349998	87.57	-8.2200003	63	40	Married	Married	Active Teacher	Active Teacher		2014	24					9000	34000		34000	5.6900001	Yes	Wholesale and Retail Trade, Repair of Motor Vehicles and Motorcycles	Yes	Professional, Scientific, and Technical Services			Top 1% - 5%	2	Masteral Degree	Mathematics		Yes	Doctoral Degree	Mathematics
106	106	26-Mar-14	9:10:00 AM	10:25:00 AM	20-Aug-14		2003	Winner	High School Level	Bayumbong	Nueva Vizcaya	2	0	91.709999	90.360001	1.35	44	34	Married	Married	Active Teacher	Active Teacher		2014	11					20000	63000		63000	10.99	No		No				Top 1% - 5%	3	Doctoral Degree	General Science		Yes	Doctoral Degree	General Science
107	107	26-May-14	10:00:00 AM	12:47:00 PM	20-Aug-14		2005	Finalist	Elementary Level	Zamboanga City	Zamboanga del Sur	9	0	80.57	87.860001	-7.29	67	59	Married	Married	Retired	Non-Active Teacher	2010	2010	5	None		Activities of Private Households as Employers and undifferentials goods, and services and producing activities of household for own use	.a	25000		28000	28000	2.29	No				No		Top 1% - 5%	3	Bachelor's Degree	General Science		2	Bachelor's Degree	General Science
108	108	7-Mar-14	1:05:00 PM	2:15:00 PM	20-Aug-14		1989	Winner	College Level	Marikina City	Metro Manila	NCR	1				75	51	Married	Married	Active Teacher	Active Teacher		2014	25					35000	45000		45000	1.01	Yes	Agriculture, Forestry, and Fishing	Yes	Agriculture, Forestry, and Fishing			Top 1% - 5%	1	Doctoral Degree	Others	Not Specified	2	Doctoral Degree	Others	Not Specified
109	109	20-May-14	11:30:00 AM	1:30:00 PM	20-Aug-14		2010	Winner	High School Level		Misamis Oriental	10	0	90.400002	90.300003	.1	43	40	Married	Married	Retired	Non-Active Teacher	2013	2013	3	General Manager or Managing Proprietor		Professional, Scientific, and Technical Services	1	24000		27000	27000	4	Yes	Administrative adn Support Service Activities			Yes	Education	Top 21% - 50%	1	Doctoral Degree	English		2	Doctoral Degree	English
110	110				20-Aug-14		2010	Finalist	Elementary Level	Plaridel, Santiago	Not Specified	2	0	85.330002	88.169998	-2.8399999	39	36	Married	Married	Active Teacher	Active Teacher		2014	4					32000	40000		40000	5.7399998	Yes	Wholesale and Retail Trade, Repair of Motor Vehicles and Motorcycles	Yes	Wholesale and Retail Trade, Repair of Motor Vehicles and Motorcycles			Top 1% - 5%	1	Masteral Degree	General Education		2	Doctoral Degree	General Education
111	111	19-May-14	2:00:00 PM	4:00:00 PM	20-Aug-14		1994	Finalist	Elementary Level	Cotabato City	Cotabato	12	0	1.75	1.5	-.25	63	44	Married	Married	Active Teacher	Active Teacher		2014	20					5901	36554		36554	9.5500002	No		No				Top 1% - 5%	2	Masteral Degree	General Science		Yes	Masteral Degree	General Science
112	112	18-Feb-14	3:00:00 PM	4:47:00 PM	20-Aug-14		1994	Winner	High School Level	Quezon City	Metro Manila	NCR	1	1.22	1.5	.28	66	47	Single	Single	Active Teacher	Active Teacher		2014	20					9000	45000		45000	8.3800001	No		Yes	Professional, Scientific, and Technical Services			Top 1% - 5%	1	Doctoral Degree	Others	Research and Evaluation	2	Doctoral Degree	Others	Research and evaluation
113	113	5-May-14	9:00:00 AM	11:20:00 AM	20-Aug-14		1997	Winner	High School Level		Not Specified	10	0	79.75			65	49	Married	Widowed/Widower	Active Teacher	Active Teacher		2014	17					18000	38000		38000	4.4899998	No		No				Top 21% - 50%	3	Masteral Degree	Chemistry		Yes	Masteral Degree	Chemistry
114	114	15-May-14	2:30:00 PM	4:30:00 PM	20-Aug-14		1998	Winner	Elementary Level	Cotabato City	Cotabato	12	0				71	56	Married	Widowed/Widower	Retired	Non-Active Teacher	2003	2003	5	Field Crop Farmer		Agriculture, Forestry, and Fishing	13	15000		17000	17000	2.53	Yes	Agriculture, Forestry, and Fishing			Yes	Agriculture, Forestry, and Fishing	Top 6% - 10%	1	Masteral Degree	General Education		2	Masteral Degree	General Education
115	115	7-May-14	10:45:00 AM	12:15:00 PM	20-Aug-14		1988	Winner	High School Level	Cagayan de Oro	Misamis Oriental	10	0	90.699997	90.580002	.13	67	42	Married	Married	Retired	Non-Active Teacher	2008	2008	20	Others	Private Tutor	Professional, Scientific, and Technical Services	6	3000		12000	12000	7.1799998	Yes	Construction			Yes	Construction	Top 11% - 20%	1	Bachelor's Degree	Mathematics		Yes	Bachelor's Degree	Mathematics
116	116	9-May-14	5:05:00 PM	6:30:00 PM	20-Aug-14		1998	Finalist	High School Level	Cagayan de Oro City	Misamis Oriental	10	0				64	49	Married	Married	Active Teacher	Active Teacher		2014	16					8365	42625		42625	10.71	Yes	Agriculture, Forestry, and Fishing	Yes	Agriculture, Forestry, and Fishing			Top 1% - 5%	2	Masteral Degree	Mathematics		2	Doctoral Degree	Industrial Education
117	117	27-Feb-14	9:30:00 AM	11:10:00 AM	20-Aug-14		2005	Winner	High School Level	Jaro, Iloilo City	Iloilo	6	0	92	92	0	66	58	Married	Widowed/Widower	Active Teacher	Active Teacher		2014	9					27985	62646		62646	9.3699999	No		No				Top 1% - 5%	3	Doctoral Degree	Mathematics		2	Doctoral Degree	Mathematics
118	118	27-Feb-14	1:30:00 PM	2:25:00 PM	20-Aug-14		2003	Winner	Elementary Level	Iloilo Proper	Capiz	6	0	89.57	88.440002	1.13	64	54	Married	Married	Retired	Non-Active Teacher	2012	2012	9	Others	Administrator	Administrative adn Support Service Activities	2	14000		30000	30000	8.8400002	No				Yes	Education	Top 6% - 10%	1	Masteral Degree	Special Education		Yes	Masteral Degree	Special Education
119	119	5-Mar-14	5:15:00 PM	6:30:00 PM	20-Aug-14		2003	Winner	Elementary Level	Miag-ao	Capiz	6	0	91.709999	88.440002	3.27	70	60	Married	Married	Retired	Non-Active Teacher	2010	2010	7	None		Activities of Private Households as Employers and undifferentials goods, and services and producing activities of household for own use	.a	6000		30000	30000	25.85	No				No		Top 1% - 5%	1	Masteral Degree	Values Education		2	Masteral Degree	Values Education
120	54	6-Mar-14	2:21:00 PM	3:30:00 PM	25-Jul-14		2009	Winner	Elementary Level	OLONGAPO CITY	Not Specified	3	0	87.830002	87.209999	.62	46	42	Married	Married	Active Teacher	Active Teacher		2014	5					34000	45000		45000	5.77	No		Yes	Professional, Scientific, and Technical Services			Top 6% - 10%	1	Masteral Degree	English		2	Doctoral Degree	General Education
121	47		10:00:00 AM		25-Jul-14		2000	Winner	College Level	ERMITA	Metro Manila	NCR	1	93.139999	88.480003	4.6599998	58	45	Married	Married	Active Teacher	Active Teacher		2014	14					18985	78058		78058	10.63	No		No				Top 1% - 5%	1	Doctoral Degree	Others	Health Education and Promotion	Yes	Doctoral Degree	Others	Health and Prommotion
122	31	25-Feb-14	1:00:00 PM	2:20:00 PM	26-Jul-14		1999	Winner	College Level	IMUS	Cavite	4 - A	0				50	36	Married	Married	Active Teacher	Active Teacher		2014	15					18000	26000		26000	2.48	Yes	Education	Yes	Education			Top 11% - 20%	2	Bachelor's Degree	General Education		Yes	Masteral Degree	General Education
123	57	10-Mar-14	2:12:00 PM	3:12:00 PM	26-Jul-14		2008	Winner	High School Level	DIVISION OF MUNTINLUPA CITY	Not Specified	NCR	1	94.43	89.139999	5.29	40	35	Married	Married	Active Teacher	Active Teacher		2014	6					14000	45000		45000	21.48	Yes	Education	No				Top 6% - 10%	1	Masteral Degree	General Education		Yes	Doctoral Degree	General Education
124	50	2-Mar-14	1:00:00 PM	2:12:00 PM	26-Jul-14		2006	Finalist	Elementary Level	CARMONA	Cavite	4 - A	0	82	89.25	-7.25	40	33	Single	Single	Active Teacher	Active Teacher		2014	8					30000	33000		33000	1.2	No		No Response				Top 6% - 10%	3	Bachelor's Degree	General Education		2	Masteral Degree	Others	Administration and Supervision
125	52	5-Mar-14	2:22:00 PM	3:45:00 PM	26-Jul-14		2010	Winner	College Level	TAFT AVENUE	Metro Manila	NCR	1	93.330002	92.669998	.66000003	47	44	Single	Single	Active Teacher	Active Teacher		2014	4					100000	100000		100000	0	No		Yes	Agriculture, Forestry, and Fishing			Top 1% - 5%	1	Doctoral Degree	Others	Computer Science	No Response	Doctoral Degree	General Education
126	41	28-Feb-14	11:20:00 AM	12:15:00 PM	17-Jul-14		2004	Winner	College Level	QUEZON CITY	Not Specified	NCR	1	95.139999	91.639999	3.5	56	47	Married	Married	Active Teacher	Active Teacher		2014	10					20000	40000		40000	7.1799998	Yes	Professional, Scientific, and Technical Services	Yes	Professional, Scientific, and Technical Services			Top 21% - 50%	1	Masteral Degree	Others	Internal Medicine	Yes	Doctoral Degree	Others	Clinical Epedimiology
127	33	26-Feb-14	11:38:00 AM	12:35:00 PM	27-Jul-14		2008	Finalist	College Level	TAYTAY	Rizal	4 - A	0	89.43	91.639999	-2.21	67	62	Married	Married	Active Teacher	Active Teacher		2014	6					50000	50000		50000	0	Yes	Professional, Scientific, and Technical Services	Yes	Administrative adn Support Service Activities			Top 6% - 10%	2	Doctoral Degree	Business and Accounting		2	Doctoral Degree	Business and Accounting
128	61	11-Mar-14	11:10:00 AM	12:50:00 PM	27-Jul-14		1992	Finalist	Elementary Level	PASIG CITY	Metro Manila	NCR	1				67	46	Married	Married	Retired	Non-Active Teacher	2011	2011	19	Writer or Creative and Performing Artist		Professional, Scientific, and Technical Services	3	16000		42625	42625	5.29	Yes	Professional, Scientific, and Technical Services			No		Top 1% - 5%	2	Masteral Degree	General Science		2	Doctoral Degree	Others	Educational Management
129	14	14-Feb-19	1:21:00 PM	2:23:00 PM	27-Jul-14		1992	Winner	College Level	QUEZON CITY	Metro Manila	NCR	1				70	49	Married	Separated	Retired	Non-Active Teacher	2004	2004	12	Mathematicians, Statisticians, and other related professionals		Education	10	100000		130000	130000	2.21	Yes	Information and Communication			No		Top 11% - 20%	1	Doctoral Degree	Mathematics		Yes	Doctoral Degree	Mathematics
130	38	28-Feb-14	9:25:00 AM	11:44:00 PM	27-Jul-14		1995	Winner	Elementary Level	PASIG CITY	Metro Manila	NCR	1				55	37	Single	Single	Active Teacher	Active Teacher		2014	19					10000	10000		10000	0	Yes	Real State Activities	Yes	Professional, Scientific, and Technical Services			Top 21% - 50%	1	Bachelor's Degree	Filipino		Yes	Bachelor's Degree	Filipino
131	62	12-Mar-14	9:00:00 AM		27-Jul-14		2002	Winner	Elementary Level	BATANGAS CITY	Batangas	4 - A	0	92.25	86.879997	5.3699999	71	60	Married	Widowed/Widower	Retired	Non-Active Teacher	2002	2002	0	Others	Volunteer (Technical Services)	Professional, Scientific, and Technical Services	12	14944		.a	.a		Yes	Professional, Scientific, and Technical Services			Yes	Professional, Scientific, and Technical Services	Top 11% - 20%	3	Masteral Degree	General Education		2	Masteral Degree	General Education
132	43	28-Feb-14	1:30:00 PM	3:30:00 PM	26-Jul-14	I transfer the answer in A10.3 to A10.2 because the respondent is not yet retired/ resigned	2004	Winner	High School Level	QUEZON CITY	Not Specified	NCR	1	93.139999	90.57	2.5699999	56	47	Married	Married	Active Teacher	Active Teacher		2014	10					16000	34000		34000	7.8299999	No		No Response				Top 1% - 5%	2	Masteral Degree	Biology		Yes	Doctoral Degree	Others	Educational Management
133	400	27-Mar-14	10:00:00 AM	12:00:00 PM	30-Jul-14		1996	Winner	Elementary Level	ALICIA	Isabela	2	0				57	40	Married	Widowed/Widower	Active Teacher	Active Teacher		2014	18					13056	41000		41000	6.5599999	No		No				Top 6% - 10%	2	Masteral Degree	Filipino		2	Doctoral Degree	Others	Educational Management
134	401	1-Apr-14			30-Jul-14		1998	Finalist	College Level	LOS BANOS	Laguna	4 - A	0				59	44	Married	Married	Active Teacher	Active Teacher		2014	16					20000	80000		80000	9.0500002	No		Yes	Accomodation and Food Service Activities			Top 1% - 5%	1	Doctoral Degree	Others	Genetics	2	Doctoral Degree	Others	Genetics
135	402				30-Jul-14		2002	Winner	Elementary Level	TANAUAN CITY	Batangas	4 - A	0	91.129997	86.879997	4.25	67	56	Married	Married	Retired	Non-Active Teacher	2010	2010	8	Others	Speech Trainer	Arts, Entertainment, and Recreation	2	24000		42625	42625	7.4400001	No				No		Top 1% - 5%	1	Masteral Degree	English		2	Masteral Degree	English
136	403	20-Feb-14	10:16:00 AM	11:17:00 AM	30-Jul-14		2008	Winner	College Level	LOS BANOS	Laguna	4 - A	0	92.139999	91.639999	.5	64	59	Widowed/Widower	Widowed/Widower	Active Teacher	Active Teacher		2014	6					50000	79000		79000	7.9200001	Yes	Professional, Scientific, and Technical Services	Yes	Professional, Scientific, and Technical Services			Top 6% - 10%	1	Doctoral Degree	Biology		Yes	Doctoral Degree	Biology
137	404	26-Mar-14	1:00:00 AM	3:00:00 AM	30-Jul-14		2006	Winner	Elementary Level	CABAGAN	Isabela	2	0	91.5	89.25	2.25	65	58	Married	Married	Retired	Non-Active Teacher	2009	2009	3	Others	Private Tutor	Professional, Scientific, and Technical Services	4	19000		19000	19000	0	Yes	Professional, Scientific, and Technical Services			Yes	Professional, Scientific, and Technical Services	Top 21% - 50%	1	Doctoral Degree	Mathematics		2	Doctoral Degree	Mathematics
138	405	3-Jul-14	11:08:00 AM	11:58:00 AM	30-Jul-14		2010	Finalist	College Level	LOS BANOS	Laguna	4 - A	0	91	92.669998	-1.67	50	47	Married	Married	Active Teacher	Active Teacher		2014	4					73099	78916		78916	1.9299999	Yes	Professional, Scientific, and Technical Services	No				Top 1% - 5%	1	Doctoral Degree	Others	Animal Breeding	Yes	Doctoral Degree	Others	Animal Breeding
139	406	27-Apr-14			31-Jul-14		2010	Finalist	High School Level	TIAONG	Quezon	4 - A	0	88.400002	90.300003	-1.9	45	42	Single	Single	Active Teacher	Active Teacher		2014	4					30000	35000		35000	3.9300001	No		No Response	Agriculture, Forestry, and Fishing			Top 1% - 5%	2	Masteral Degree	Others	Monitoring and Evaluation	2	Doctoral Degree	Others	Educational Management
140	407	3-Mar-14	9:28:00 AM	10:12:00 AM	31-Jul-14		2005	Winner	College Level	LAS PINAS CITY	Metro Manila	NCR	1	93.57	91.779999	1.79	57	49	Single	Single	Active Teacher	Active Teacher		2014	9					70000	80000		80000	1.49	No		No				Top 1% - 5%	2	Doctoral Degree	Others	Religion	Yes	Doctoral Degree	Others	Mechanical Engineering
141	408				31-Jul-14		1994	Winner	Elementary Level	BACOOR	Cavite	4 - A	0	1.25	2.5699999	1.3200001	67	48	Married	Widowed/Widower	Retired	Non-Active Teacher	2012	2012	18	Director and Chief Executive Officer of Corporations		Education	2	6167		42625	42625	11.34	No Response	No Response			No Response	No Response	Top 11% - 20%	1	Bachelor's Degree	Special Education		Yes	Doctoral Degree	Others	Guidance and Counceling
142	409				31-Jul-14		2006	Winner	High School Level	GENERAL SANTOS CITY	South Cotabato	12	0	92.199997	87.5	4.6999998	54	47	Married	Married	Active Teacher	Active Teacher		2014	8					14450	36608		36608	12.32	Yes	Education	Yes	Education			Top 1% - 5%	3	Masteral Degree	Others	Educational Management	2	Doctoral Degree	Others	Educational Management
143	410				31-Jul-14		2005	Winner	Elementary Level	NOVALICHES	Metro Manila	NCR	1	90.709999	87.860001	2.8499999	68	60	Single	Single	Retired	Non-Active Teacher	2008	2008	3	Others	CDIFI - Assistant Principal	Education	27	15000		18000	18000	6.27	Yes	Education			Yes	Education	Top 6% - 10%	3	Masteral Degree	Special Education		2	Masteral Degree	Special Education
144	411				31-Jul-14		2006	Winner	High School Level	CALUMPIT	Bulacan	3	0	94.800003	87.5	7.3000002	52	45	Married	Married	Active Teacher	Active Teacher		2014	8					28000	34000		34000	2.46	Yes	Real State Activities	Yes	Real State Activities			Top 11% - 20%	1	Masteral Degree	General Science		2	Masteral Degree	General Science
145	412				31-Jul-14		2007	Finalist	High School Level	CALOOCAN CITY	Metro Manila	NCR	1	89.139999	89.139999	0	53	47	Married	Married	Active Teacher	Active Teacher		2014	7					38000	42000		42000	1.4400001	Yes	Arts, Entertainment, and Recreation	Yes	Arts, Entertainment, and Recreation			Top 1% - 5%	2	Masteral Degree	Filipino		Yes	Masteral Degree	Filipino
146	413				31-Jul-14		2010	Finalist	Elementary Level	DASMARINAS CITY	Cavite	4 - A	0	86.669998	88.169998	-1.5	42	39	Married	Married	Active Teacher	Active Teacher		2014	4					22214	33859		33859	11.11	No		No				Top 21% - 50%	3	Bachelor's Degree	General Education		2	Masteral Degree	Others	Guidance and Counceling
147	414	3-Apr-14	9:00:00 AM	10:30:00 AM	31-Jul-14		2006	Winner	Elementary Level	LUCENA CITY	Not Specified	4 - A	0	90.5	89.25	1.25	67	60	Married	Married	Retired	Non-Active Teacher	2011	2011	5	No Response	.a	No Response	.a	17764		30352	30352	11.31	No				No		Top 1% - 5%	2	Masteral Degree	General Education		2	Masteral Degree	General Education
148	415				31-Jul-14		2009	Winner	Elementary Level	AMADEO	Cavite	4 - A	0	88.580002	87.209999	1.37	48	44	Married	Married	Active Teacher	Active Teacher		2014	5					23703	42652		42652	12.47	Yes	Agriculture, Forestry, and Fishing	Yes	Agriculture, Forestry, and Fishing			Top 6% - 10%	2	Masteral Degree	Others	Educational Administration	2	Masteral Degree	Others	Educational Administration
149	416	21-Mar-14	12:34:00 PM	3:00:00 AM	2-Aug-14		1999	Winner	High School Level	SAN CARLOS CITY	Pangasinan	1	0				67	53	Married	Widowed/Widower	Retired	Non-Active Teacher	2011	2011	12	None		Activities of Private Households as Employers and undifferentials goods, and services and producing activities of household for own use	.a	13000		30000	30000	7.2199998	Yes	Education			Yes	Education	Top 6% - 10%	2	Masteral Degree	Others	Educational Administration	Yes	Masteral Degree	Others	Educational Administration
150	417				2-Aug-14		1997	Winner	College Level	CABANATUAN CITY	Nueva Ecija	3	0	89.379997	85.470001	3.9100001	67	51	Married	Married	Retired	Non-Active Teacher	2011	2011	14	General Manager or Managing Proprietor		Real State Activities	3	25456		82576	82576	8.7700005	No				Yes	Real State Activities	Top 6% - 10%	1	Doctoral Degree	Others	Guidance	Yes	Doctoral Degree	Others	Guidance
151	418	19-Mar-14	11:00:00 AM	1:30:00 PM	2-Aug-14		1996	Finalist	Elementary Level	VILLASIS	Pangasinan	1	0				68	51	Married	Married	Retired	Non-Active Teacher	2011	2011	15	No Response	.a	No Response	.a	15000		42500	42500	7.1900001	No				Yes	Agriculture, Forestry, and Fishing	Top 1% - 5%	1	Doctoral Degree	General Education		2	Doctoral Degree	General Education
152	419	20-Mar-14	7:00:00 PM	11:00:00 PM	3-Aug-14		1997	Winner	Elementary Level		Pangasinan	1	0	87.169998	85.470001	1.7	66	50	Married	Widowed/Widower	Active Teacher	Active Teacher		2014	17					13933	.a		.a		No		No Response				Top 1% - 5%	4	Masteral Degree	General Education		2	Doctoral Degree	General Education
153	420	20-Mar-14	2:00:00 PM		3-Aug-14		2004	Winner	High School Level	LAOAG CITY	Ilocos Norte	1	0	91.709999	90.07	1.64	43	34	Married	Married	Active Teacher	Active Teacher		2014	10					10600	42600		42600	14.92	Yes	Education	Yes	Education			Top 6% - 10%	1	Masteral Degree	English		Yes	Doctoral Degree	Others	Educational Management
154	421	21-Mar-14	8:10:00 AM	9:20:00 AM	3-Aug-14		2001	Winner	Elementary Level	BADOC	Ilocos Norte	1	0				63	51	Single	Single	Retired	Non-Active Teacher	2014	2014	13	None		Activities of Private Households as Employers and undifferentials goods, and services and producing activities of household for own use	.a	16110.5		42552	42552	7.7600002	Yes	Agriculture, Forestry, and Fishing			Yes	Agriculture, Forestry, and Fishing	Top 1% - 5%	2	Masteral Degree	General Education		Yes	Doctoral Degree	Others	Educational Management
155	422	17-Mar-14	4:30:00 PM	5:30:00 PM	3-Aug-14		1994	Finalist	High School Level	MAKATI CITY	Metro Manila	NCR	1	1.78	1.5	-.28	55	36	Married	Married	Active Teacher	Active Teacher		2014	20					11000	38378		38378	6.4499998	No		No				Top 11% - 20%	1	Masteral Degree	Chemistry		2	Doctoral Degree	General Education
156	423				3-Aug-14		1999	Winner	College Level	CAINTA	Rizal	4 - A	0				69	55	Married	Married	Active Teacher	Active Teacher		2014	15					50000	70000		70000	2.27	Yes	Professional, Scientific, and Technical Services	Yes	Professional, Scientific, and Technical Services			Top 1% - 5%	1	Doctoral Degree	Others	Guidance	Yes	Doctoral Degree	Others	Guidance and Counceling
157	424	14-Mar-14	12:15:00 PM	2:05:00 PM	3-Aug-14		2010	Finalist	High School Level	ROXAS CITY	Capiz	6	0	78.169998	90.300003	-12.13	48	45	Single	Single	Active Teacher	Active Teacher		2014	4					30000	34000		34000	3.1800001	No		No				Top 6% - 10%	2	Masteral Degree	General Science		2	Masteral Degree	General Science
158	425	14-Mar-14	3:10:00 PM	4:55:00 PM	3-Aug-14		2000	Winner	High School Level	ROXAS CITY	Capiz	6	0	89.57	87.18	2.3900001	53	40	Married	Widowed/Widower	Active Teacher	Active Teacher		2014	14					16000	45000		45000	7.6700001	No		No				Top 1% - 5%	1	Masteral Degree	Filipino		2	Masteral Degree	Filipino
159	426	25-Mar-14	1:00:00 PM	2:50:00 PM	3-Aug-14		2009	Winner	High School Level	LEGANES	Iloilo	6	0	90	88.330002	1.67	50	46	Single	Single	Active Teacher	Active Teacher		2014	5					18000	32000		32000	12.2	No		No				Top 1% - 5%	2	Masteral Degree	Others	Public Management	2	Doctoral Degree	Others	Educational Management
160	427	20-May-14	5:15:00 PM	7:00:00 PM	3-Aug-14		2009	Winner	Elementary Level	CALAPAYOG COY	Not Specified	8	0	93.669998	87.209999	6.46	40	36	Married	Married	Active Teacher	Active Teacher		2014	5					19000	32000		32000	10.99	No		No				Top 1% - 5%	1	Masteral Degree	English		2	Doctoral Degree	Others	Educational Management
161	428	28-Mar-14	10:10:00 AM	11:45:00 AM	5-Aug-14		2007	Finalist	Elementary Level	ALTAVAS	Aklan	6	0	83.57	88	-4.4299998	48	42	Married	Married	Active Teacher	Active Teacher		2014	7					14944	36231		36231	13.49	No		Yes	Education			Top 1% - 5%	1	Masteral Degree	General Education		2	Masteral Degree	General Education
162	429	11-Mar-14	11:05:00 AM	12:20:00 PM	5-Aug-14		2004	Finalist	High School Level	PAVIA	Not Specified	6	0	93.57	93.639999	-.07	46	37	Married	Married	Active Teacher	Active Teacher		2014	10					14000	31000		31000	8.2700005	No		No				Top 6% - 10%	1	Masteral Degree	English		2	Masteral Degree	English
163	430	11-Mar-14	4:18:00 PM	5:50:00 PM	5-Aug-14		2004	Finalist	Elementary Level	GUIMBAL	Iloilo	6	0	92.599998	93.099998	-.5	70	61	Married	Married	Retired	Non-Active Teacher	2005	2005	1	None		Activities of Private Households as Employers and undifferentials goods, and services and producing activities of household for own use	.a	14000		15000	15000	7.1399999	No				No		Top 6% - 10%	1	Bachelor's Degree	English		2	Masteral Degree	Others	Administration and Supervision
164	431	12-Mar-14	11:25:00 AM	1:10:00 PM	5-Aug-14		2007	Winner	High School Level		Iloilo	6	0	93.879997	93.879997	0	55	49	Married	Married	Active Teacher	Active Teacher		2014	7					30000	30000		30000	0	Yes	Agriculture, Forestry, and Fishing	No				Top 1% - 5%	1	Masteral Degree	Others	Language Teaching	2	Masteral Degree	Others	Language Teaching
165	432	30-Mar-14	10:15:00 AM	11:50:00 AM	5-Aug-14		2002	Winner	High School Level	ROXAS	Capiz	6	0	92.5	86.879997	5.6199999	66	55	Single	Single	Active Teacher	Active Teacher		2014	12					16000	22000		22000	2.6900001	No		No				Top 1% - 5%	1	Masteral Degree	English		2	Masteral Degree	English
166	433	13-Mar-14	1:50:00 PM	3:10:00 PM	5-Aug-14		1995	Winner	High School Level	ROXAS CITY	Capiz	6	0				65	47	Married	Married	Active Teacher	Active Teacher		2014	19					6901	60000		60000	12.06	No		No				Top 6% - 10%	1	Masteral Degree	English		Yes	Doctoral Degree	Others	Educational Management
167	434	6-Mar-14	10:03:00 AM	11:35:00 AM	5-Aug-14		1995	Winner	College Level	TARO	Iloilo	6	0				73	55	Married	Married	Retired	Non-Active Teacher	2005	2005	10	None		Activities of Private Households as Employers and undifferentials goods, and services and producing activities of household for own use	.a	16000		28000	28000	5.7600002	No				No		Top 6% - 10%	1	Doctoral Degree	Statistics		2	Doctoral Degree	Statistics
168	447	19-Mar-14	6:50:00 PM	8:30:00 PM	5-Aug-14		2008	Winner	High School Level	ROXAS CITY	Capiz	6	0	90.57	89.139999	1.4299999	42	37	Married	Married	Active Teacher	Active Teacher		2014	6					30000	42000		42000	5.77	No		No				Top 6% - 10%	2	Masteral Degree	Others	ELA (MA)	Yes	Doctoral Degree	Others	Educational Management
169	448	19-Mar-14	4:46:00 PM	6:10:00 PM	5-Aug-14		2009	Winner	High School Level	JARO	Iloilo	6	0	93.669998	88.330002	5.3400002	39	35	Single	Single	Active Teacher	Active Teacher		2014	5					30000	60000		60000	14.87	No		No				Top 1% - 5%	1	Masteral Degree	Others	ESL (MA)	2	Doctoral Degree	Others	Curriculum Development
170	435	13-May-14	1:20:00 PM	2:30:00 PM	7-Aug-14		1990	Finalist	Elementary Level	KIDAPAWAN CITY	North Cotabato	12	0				75	52	Married	Widowed/Widower	Retired	Non-Active Teacher	1998	1998	8	Others	Consultant	Professional, Scientific, and Technical Services	16	12500		15000	15000	2.3099999	No				No		Top 11% - 20%	3	Masteral Degree	General Science		2	Masteral Degree	General Science
171	436	12-May-14	10:45:00 AM	11:50:00 AM	7-Aug-14		2008	Finalist	Elementary Level	KIDAPAWAN CITY	North Cotabato	12	0	84.43	89.290001	-4.8600001	53	48	Married	Married	Active Teacher	Active Teacher		2014	6					30000	36000		36000	3.0899999	No		No				Top 1% - 5%	2	Masteral Degree	General Science		2	Masteral Degree	General Science
172	437	28-Feb-14	9:30:00 AM	10:45:00 AM	7-Aug-14		2003	Winner	High School Level	ILOILO	Capiz	6	0	92.57	92.220001	.34999999	56	46	Married	Married	Active Teacher	Active Teacher		2014	11					30000	40000		40000	2.6500001	No		No				Top 6% - 10%	2	Doctoral Degree	Others	Management	2	Doctoral Degree	Others	Management
173	5	4-Mar-14	7:30:00 AM	9:50:00 AM	2-Aug-14		1997	Winner	College Level	Naga City	Camarines Sur	5	0	84	85.470001		64	48	Married	Married	Active Teacher	Active Teacher		2014	17					400	44820		44820	31.99	Yes	Electricity, Gas, Steam, and Air-conditioning Supply	Yes	Electricity, Gas, Steam, and Air-conditioning Supply			Top 1% - 5%	1	Bachelor's Degree	Engineering		Yes	Doctoral Degree	Engineering
174	6	5-Mar-14	11:50:00 AM	1:40:00 PM	2-Aug-14		1995	Winner	Elementary Level	Calabanga	Camarines Sur	5	0				66	48	Married	Married	Retired	Non-Active Teacher	2013	2013	18	Others	College Teacher	Education	15	20000		45000	45000	4.6100001	Yes	Education			Yes	Education	Top 11% - 20%	2	Doctoral Degree	English		Yes	Doctoral Degree	English
175	3	6-Mar-14	9:10:00 AM	10:10:00 AM	2-Aug-14		2009	Finalist	Elementary Level	Calabanga	Camarines Sur	5	0	86.580002	87.209999	-.63	68	64	Married	Married	Retired	Non-Active Teacher	2011	2011	2	None		Activities of Private Households as Employers and undifferentials goods, and services and producing activities of household for own use	.a	30000		30000	30000	0	Yes	Arts, Entertainment, and Recreation			Yes	Arts, Entertainment, and Recreation	Top 1% - 5%	3	Masteral Degree	Others	Social Studies	Yes	Masteral Degree	Others	Social Studies
176	1	6-Mar-14	10:15:00 AM	11:25:00 AM	2-Aug-14		1993	Winner	Elementary Level	Daet	Camarines Norte	5	0				64	44	Married	Married	Retired	Non-Active Teacher	1994	1994	1	Others	School Owner (SPED Teacher)	Education	20	6500		10000	10000	53.849998	Yes	Education			Yes	Education	Top 1% - 5%	1	Masteral Degree	Special Education		Yes	Masteral Degree	Special Education
177	8	4-Mar-14	12:15:00 PM	1:20:00 PM	2-Aug-14		2004	Winner	Elementary Level	Iriga City	Camarines Sur	5	0	94.800003	92.199997	2.5999999	50	41	Married	Married	Active Teacher	Active Teacher		2014	10					16000	35000		35000	8.1400003	Yes	Agriculture, Forestry, and Fishing	Yes	Agriculture, Forestry, and Fishing			Top 1% - 5%	1	Masteral Degree	Special Education		Yes	Masteral Degree	Special Education
178	2	3-Mar-14	8:40:00 AM	10:30:00 AM	2-Aug-14		2008	Winner	Elementary Level	Naga	Camarines Sur	5	0	93.290001	89.290001	4	38	33	Married	Married	Active Teacher	Active Teacher		2014	6					30000	42000		42000	5.77	Yes	Education	Yes	Education			Top 11% - 20%	1	Masteral Degree	English		2	Doctoral Degree	Others	Training and Development
179	35	27-Feb-14	9:50:00 AM	11:00:00 AM	2-Aug-14		2004	Finalist	High School Level	Sampaloc	Metro Manila	NCR	1	88	90.57	-2.5699999	56	47	Single	Single	Active Teacher	Active Teacher		2014	10					19000	32000		32000	5.3499999	Yes	Education	No Response				Top 1% - 5%	2	Masteral Degree	Others	Health	2	Masteral Degree	Others	Health
180	9	13-Apr-14	1:18:00 PM	2:43:00 PM	2-Aug-14	Please see questionnaire for this respondent. The enumerator noted some comments and recommendations from the respondent regarding the selection process of Metrobank SOT winners.	2003	Finalist	College Level	General Trias	Cavite	4 - A	0	90.290001	90.790001	-.5	51	41	Married	Separated	Active Teacher	Active Teacher		2014	11					60000	102000		102000	4.9400001	Yes	Education	Yes	Professional, Scientific, and Technical Services			Top 1% - 5%	2	Doctoral Degree	Others	Educational Administration	Yes	Doctoral Degree	Others	Translation
181	66	13-Mar-14	1:31:00 PM	3:26:00 PM	2-Aug-14		1990	Winner	High School Level	Baguio City	Benguet	CAR	0	91.32	87.599998	3.72	68	45	Married	Widowed/Widower	Retired	Non-Active Teacher	2006	2006	16	Others	Church Volunteer	Human Health and Social Work Activities	.a	11000		18000	18000	3.1300001	Yes	Activities of Private Households as Employers and undifferentials goods, and services and producing activities of household for own use			Yes	Activities of Private Households as Employers and undifferentials goods, and services and producing activities of household for own use	Top 21% - 50%	2	Bachelor's Degree	Biology		Yes	Masteral Degree	Biology
182	7	25-Feb-14	9:48:00 AM	11:06:00 AM	2-Aug-14		2003	Finalist	Elementary Level	Daraga	Albay	5	0	87.43	88.440002	-1.01	62	52	Married	Married	Retired	Non-Active Teacher	2012	2012	9	Others	House Keeping	Activities of Private Households as Employers and undifferentials goods, and services and producing activities of household for own use	1	15317		34988	34988	9.6099997	No				No		Top 11% - 20%	3	Masteral Degree	General Science		Yes	Masteral Degree	General Science
183	4	6-Mar-14	1:15:00 PM	2:10:00 PM	2-Aug-14		2010	Finalist	College Level	Pili	Camarines Sur	5	0	90.199997	92.669998	-2.47	36	33	Married	Married	Active Teacher	Active Teacher		2014	4					18000	20000		20000	2.6700001	No		No				Top 21% - 50%	2	Masteral Degree	Physics		Yes	Masteral Degree	Physics
184	438	12-Mar-14	10:25:00 AM	12:40:00 PM	9-Aug-14		1991	Finalist	Elementary Level	Nabua	Camarines Sur	5	0				65	43	Single	Single	Retired	Non-Active Teacher	1994	1994	3	Others	Municipal Councilor, Project Coordinator Officer	Public, Administrative and Defence, Compulsory Social Security	7	6006		6006	6006	0	No				No		Top 1% - 5%	2	Masteral Degree	Special Education		Yes	Doctoral Degree	Others	Industrial Management
185	439	10-Mar-14	1:00:00 PM	2:00:00 PM	9-Aug-14		1997	Finalist	High School Level	SorsogonCity	Sorsogon	5	0	71.129997	85.470001	-14.35	59	43	Married	Married	Active Teacher	Active Teacher		2014	17					8118	34988		34988	8.9700003	No		No				Top 6% - 10%	2	Masteral Degree	Chemistry		Yes	Masteral Degree	Chemistry
186	440	11-Mar-14	8:00:00 AM	9:00:00 AM	9-Aug-14		2004	Finalist	High School Level	Sorsogon City	Sorsogon	5	0	88.43	90.07	-1.64	58	49	Married	Married	Active Teacher	Active Teacher		2014	10					20000	37000		37000	6.3499999	Yes	Education	No				Top 1% - 5%	2	Bachelor's Degree	Others	MA Ed	No Response	Masteral Degree	Others	MA Ed
187	441	14-Mar-14	9:40:00 AM	11:30:00 AM	9-Aug-14		1998	Finalist	Elementary Level	Masbate	Masbate	5	0				66	51	Married	Widowed/Widower	Retired	Non-Active Teacher	2012	2012	14	Others	Consultant	Arts, Entertainment, and Recreation	2	.a		45596	45596		Yes	Activities of Private Households as Employers and undifferentials goods, and services and producing activities of household for own use			Yes	Activities of Private Households as Employers and undifferentials goods, and services and producing activities of household for own use	Top 11% - 20%	2	Masteral Degree	Filipino		No Response	Masteral Degree	Filipino
188	442	10-Mar-14	11:15:00 AM	12:15:00 PM	9-Aug-14		1997	Winner	Elementary Level	Sorsogon	Sorsogon	5	0	88.830002	85.470001	3.3599999	70	54	Married	Married	Retired	Non-Active Teacher	1999	1999	2	Others	College Administrator	Administrative adn Support Service Activities	14	16500		16500	16500	0	Yes	Education			Yes	Information and Communication	Top 6% - 10%	1	Doctoral Degree	English		Yes	Doctoral Degree	English
189	443	23-Apr-14	2:50:00 PM	5:16:00 PM	9-Aug-14		1996	Winner	High School Level	Quinobatan	Albay	5	0				55	38	Married	Married	Active Teacher	Active Teacher		2014	18					15000	53570		53570	7.3299999	No		No				Top 1% - 5%	1	Masteral Degree	Mathematics		2	Doctoral Degree	Mathematics
190	444	14-Mar-14	1:30:00 PM	3:00:00 PM	9-Aug-14		1993	Winner	College Level	Virac	Catanduanes	5	0				62	42	Widowed/Widower	Widowed/Widower	Active Teacher	Active Teacher		2014	21					15000	46000		46000	5.48	Yes	Wholesale and Retail Trade, Repair of Motor Vehicles and Motorcycles	Yes	Wholesale and Retail Trade, Repair of Motor Vehicles and Motorcycles			Top 1% - 5%	1	Masteral Degree	English		Yes	Doctoral Degree	Others	Educational Management
191	445	4-Mar-14	2:15:00 PM	3:35:00 PM	9-Aug-14		2001	Winner	High School Level		Not Specified	6	0				56	44	Single	Single	Active Teacher	Active Teacher		2014	13					10000	46000		46000	12.46	No		No				Top 11% - 20%	3	Masteral Degree	Others	Management	2	Masteral Degree	Others	Educational Management
192	446	18-Feb-14	3:00:00 PM	4:50:00 PM	9-Aug-14		1993	Winner	College Level	Bago City	Negros Occidental	6	0				79	59	Single	Single	Active Teacher	Active Teacher		2014	21					8000	16000		16000	3.3599999	No		Yes	Manufacturing			Top 11% - 20%	1	Masteral Degree	Others	Guidance Counseling	2	Masteral Degree	Others	Guidance Counseling
193	449	13-Mar-14	4:30:00 PM	5:45:00 PM	9-Aug-14		1998	Finalist	Elementary Level	Roxas City	Capiz	6	0				63	48	Married	Married	Active Teacher	Active Teacher		2014	16					9626	42650		42650	9.75	No		No				Top 6% - 10%	1	Masteral Degree	Social Sciences		2	Masteral Degree	Others	Guidance
194	450	7-Mar-14	9:46:00 AM	11:35:00 AM	9-Aug-14		2007	Finalist	Elementary Level	Tubungan	Iloilo	6	0	82.290001	88	-5.71	66	60	Married	Married	Retired	Non-Active Teacher	2013	2013	6	None		Activities of Private Households as Employers and undifferentials goods, and services and producing activities of household for own use	.a	34988		34988	34988	0	No				No		Top 1% - 5%	1	Masteral Degree	Others	Administration and Management	2	Masteral Degree	Others	Administration and Management
195	451	20-Mar-14	5:00:00 PM	6:30:00 PM	9-Aug-14		2007	Finalist	Elementary Level	San Mateo	Isabela	2	0	87.57	88	-.43000001	39	33	Married	Married	Active Teacher	Active Teacher		2014	7					16000	38000		38000	13.15	Yes	Wholesale and Retail Trade, Repair of Motor Vehicles and Motorcycles	No Response				Top 1% - 5%	2	Masteral Degree	Music and Arts		2	Doctoral Degree	Others	Educational Management
196	452	29-Mar-14	5:40:00 PM	7:15:00 PM	9-Aug-14		1999	Winner	High School Level	Makato	Aklan	6	0				52	38	Married	Married	Active Teacher	Active Teacher		2014	15					12000	44000		44000	9.0500002	Yes	Education	Yes	Education			Top 6% - 10%	1	Masteral Degree	Filipino		2	Masteral Degree	Others	Educational Management
197	453	3-Aug-14	1:45:00 PM	2:45:00 PM	9-Aug-14		2007	Winner	Elementary Level	San Pablo	Laguna	4 - A	0	89.860001	88	1.86	51	45	Married	Married	Active Teacher	Active Teacher		2014	7					19000	34600		34600	8.9399996	No		No				Top 1% - 5%	2	Masteral Degree	History		2	Masteral Degree	History
198	454	21-Mar-14	10:42:00 AM	12:02:00 PM	9-Aug-14		1993	Winner	Elementary Level	Poblacion Ibajay	Aklan	6	0				73	53	Married	Married	Active Teacher	Active Teacher		2014	21					10000	15000		15000	1.95	No		No				Top 6% - 10%	1	Masteral Degree	Others	Administration and Supervision	2	Masteral Degree	Others	Administration and Supervision
199	455	13-Mar-14	3:15:00 PM	4:30:00 PM	9-Aug-14		2005	Winner	High School Level	Roxas City	Capiz	6	0	89	87.860001	1.14	52	44	Single	Single	Active Teacher	Active Teacher		2014	9					25000	42000		42000	5.9299998	No		No				Top 11% - 20%	1	Masteral Degree	Special Education		Yes	Masteral Degree	Others	Guidance Counseling
200	456	28-Mar-14	7:15:00 PM	9:10:00 PM	9-Aug-14		1991	Finalist	Elementary Level	West Numancia	Aklan	6	0				66	44	Married	Married	Retired	Non-Active Teacher	2013	2013	22	Others	Secretary to the Mayor	Public, Administrative and Defence, Compulsory Social Security	1	14364		37814	37814	4.5	No				Yes	Public, Administrative and Defence, Compulsory Social Security	Top 6% - 10%	2	Masteral Degree	Others	Educational Management	Yes	Masteral Degree	Others	Filipino Linguistics
201	457	20-Mar-14	2:20:00 PM	3:45:00 PM	9-Aug-14		2001	Winner	Elementary Level	Kalibo	Aklan	6	0				49	37	Single	Single	Active Teacher	Active Teacher		2014	13					20000	38000		38000	5.0599999	No		No				Top 1% - 5%	2	Masteral Degree	Special Education		2	Doctoral Degree	Others	Not Specified
202	458	27-Mar-14	3:10:00 PM	4:50:00 PM	9-Aug-14		2002	Finalist	Elementary Level	Malinao	Aklan	6	0	87.879997			66	55	Married	Married	Retired	Non-Active Teacher	2012	2012	10	None		Activities of Private Households as Employers and undifferentials goods, and services and producing activities of household for own use	.a	28000		35000	35000	2.26	No				No		Top 1% - 5%	1	Masteral Degree	Filipino		2	Masteral Degree	Filipino
203	459	27-Mar-14	11:25:00 AM	1:10:00 PM	10-Aug-14		1997	Finalist	Elementary Level	Makato	Aklan	6	0	84.5	85.470001	-.97000003	64	48	Married	Married	Retired	Non-Active Teacher	2012	2012	15	Others	Sangguniang Bayan	Public, Administrative and Defence, Compulsory Social Security	1	13500		33000	33000	6.1399999	No				No		Top 1% - 5%	2	Masteral Degree	General Science		2	Masteral Degree	General Science
204	460	27-Mar-14	8:00:00 AM	9:30:00 AM	10-Aug-14		1997	Winner	Elementary Level		Aklan	6	0	89	85.470001	3.53	72	56	Married	Married	Retired	Non-Active Teacher	2013	2013	16	None		Activities of Private Households as Employers and undifferentials goods, and services and producing activities of household for own use	.a	19000		45000	45000	5.54	Yes	Education			No		Top 1% - 5%	1	Masteral Degree	Others	Educational Management	2	Doctoral Degree	Others	Educational Management
205	461	22-Mar-14	2:00:00 PM	3:50:00 PM	10-Aug-14		1999	Winner	Elementary Level	Kalibo	Aklan	6	0				63	49	Married	Married	Active Teacher	Active Teacher		2014	15					12938	43598		43598	8.4399996	Yes	Education	No				Top 6% - 10%	2	Masteral Degree	Others	Educational Management	2	Masteral Degree	Physical Education
206	462	21-Mar-14	12:20:00 PM	2:05:00 PM	10-Aug-14		1997	Winner	College Level	Poblacion Ibajay	Aklan	6	0	85.57	85.470001	.1	59	43	Married	Married	Active Teacher	Active Teacher		2014	17					10000	62670		62670	11.4	No		No				Top 1% - 5%	1	Masteral Degree	Others	Agricultural Education	2	Doctoral Degree	Others	Agricultural Education
207	463	28-Mar-14	3:20:00 PM	4:50:00 PM	10-Aug-14		2006	Winner	Elementary Level	Kalibo	Aklan	6	0	92.5	89.25	3.25	67	60	Married	Widowed/Widower	Retired	Non-Active Teacher	2011	2011	5	Others	English Lecturer	Education	1	32000		35000	35000	1.8099999	No				No		Top 6% - 10%	1	Masteral Degree	Others	Not Specified	2	Masteral Degree	Others	Not Specified
208	464	28-Mar-14	5:30:00 PM	7:20:00 PM	10-Aug-14		2010	Finalist	High School Level	Tuguegarao City	Cagayan	2	0	89	90.300003	-1.3	60	57	Married	Married	Active Teacher	Active Teacher		2014	4					35373	37700		37700	1.61	Yes	Professional, Scientific, and Technical Services	Yes	Professional, Scientific, and Technical Services			Top 1% - 5%	2	Masteral Degree	General Science		Yes	Masteral Degree	General Science
209	465	28-Mar-14	10:50:00 AM	12:00:00 PM	16-Aug-14		2010	Finalist	Elementary Level	Calamaniugan	Cagayan	2	0				41	38	Married	Married	Active Teacher	Active Teacher		2014	4					30000	34000		34000	3.1800001	Yes	Wholesale and Retail Trade, Repair of Motor Vehicles and Motorcycles	Yes	Wholesale and Retail Trade, Repair of Motor Vehicles and Motorcycles			Top 1% - 5%	1	Masteral Degree	General Education		2	Masteral Degree	General Education
210	466	4-Apr-14	2:10:00 PM	4:00:00 PM	16-Aug-14		1998	Winner	Elementary Level	Calapan City	Oriental Mindoro	4 - B	0				72	57	Married	Married	Retired	Non-Active Teacher	2007	2007	9	General Manager or Managing Proprietor		Human Health and Social Work Activities	5	10315		19764	19764	7.4899998	No				No		Top 6% - 10%	1	Masteral Degree	General Science		2	Masteral Degree	General Science
211	467	4-Apr-14	9:10:00 AM	11:00:00 AM	16-Aug-14		2004	Finalist	Elementary Level	Calapan City	Oriental Mindoro	4 - B	0	89.599998	92.199997	-2.5999999	67	58	Married	Married	Retired	Non-Active Teacher	2011	2011	7	Others	Private Tutor	Education	12	18000		33000	33000	9.0500002	No				No		Top 1% - 5%	2	Masteral Degree	Others	Administration and Supervision	2	Masteral Degree	Others	Administration and Supervision
212	468	7-May-14	3:00:00 PM	5:30:00 PM	16-Aug-14		1995	Finalist	Elementary Level	Panabo City	Davao del Norte	11	0				70	52	Married	Married	Retired	Non-Active Teacher	2009	2009	14	Others	Active in Spiritual Organization	Activities of Extraterritorial Organizations and Bodies	4	20000		40000	40000	5.0799999	No				No		Top 6% - 10%	1	Bachelor's Degree	General Science		2	Doctoral Degree	General Education
213	469	5-May-14	6:10:00 PM	7:55:00 PM	16-Aug-14		2009	Winner	High School Level	Davao City	Not Specified	11	0	93	88.330002	4.6700001	48	44	Married	Married	Active Teacher	Active Teacher		2014	5					35000	50000		50000	7.3899999	Yes	Professional, Scientific, and Technical Services	Yes	Professional, Scientific, and Technical Services			Top 1% - 5%	1	Masteral Degree	Chemistry		Yes	Doctoral Degree	General Education
214	470	21-Mar-14	5:02:00 PM	6:35:00 PM	17-Aug-14		1990	Winner	Elementary Level	Ibajay	Aklan	6	0	90.949997	89.029999	1.9299999	67	44	Married	Married	Retired	Non-Active Teacher	2011	2011	21	None		Activities of Private Households as Employers and undifferentials goods, and services and producing activities of household for own use	.a	5201		33000	33000	9.1999998	No				No		Top 1% - 5%	1	Masteral Degree	Others	Administration and Supervision	2	Masteral Degree	Others	Administration and Supervision
215	471	25-Mar-14	10:30:00 AM	12:10:00 PM	17-Aug-14		1998	Finalist	High School Level	Estancia	Aklan	6	0				55	40	Single	Single	Active Teacher	Active Teacher		2014	16					29248	41000		41000	2.1300001	No		No				Top 21% - 50%	3	Masteral Degree	Mathematics		2	Doctoral Degree	Others	Educational Management
216	472	22-Mar-14	8:30:00 AM	10:10:00 AM	17-Aug-14		1989	Winner	Elementary Level	Kalibo	Aklan	6	0				60	36	Single	Single	Active Teacher	Active Teacher		2014	25					5000	32000		32000	7.71	No		No				Top 6% - 10%	1	Bachelor's Degree	General Education		2	Masteral Degree	Others	Educational Management
217	473	27-Mar-14	2:00:00 PM	4:10:00 PM	21-Aug-14		2008	Winner	High School Level	Tuguegarao Coty	Cagayan	2	0	89.139999	89.139999	0	59	54	Married	Married	Active Teacher	Active Teacher		2014	6					20459	35373		35373	9.5500002	No		No				Top 1% - 5%	2	Masteral Degree	General Education		2	Doctoral Degree	Others	Education Administration and Management
218	474	6-Mar-14	4:00:00 PM	5:10:00 PM	21-Aug-14		1997	Finalist	Elementary Level	Calabanga	Camarines Sur	5	0				75	59	Married	Married	Retired	Non-Active Teacher	2002	2002	5	None		Activities of Private Households as Employers and undifferentials goods, and services and producing activities of household for own use	.a	15000		18000	18000	3.71	Yes	Agriculture, Forestry, and Fishing			Yes	Agriculture, Forestry, and Fishing	.a	2	Masteral Degree	English		2	Masteral Degree	English
219	475	18-Feb-14	1:30:00 PM	3:09:00 PM	21-Aug-14		1988	Winner	College Level	Quezon City	Metro Manila	NCR	1	90.650002	90.610001	.050000001	84	59	Married	Widowed/Widower	Active Teacher	Active Teacher		2014	26					14000	60000		60000	5.7600002	Yes	Education	No Response				Top 11% - 20%	2	Doctoral Degree	Others	Not Specified	2	Doctoral Degree	Others	Not Specified
220	476	7-Mar-14	2:30:00 PM	3:14:00 PM	21-Aug-14		2010	Winner	College Level	Quezon City	Metro Manila	NCR	1	95.669998	92.669998	3	50	47	Single	Single	Active Teacher	Active Teacher		2014	4					90000	100000		100000	2.6700001	Yes	Professional, Scientific, and Technical Services	Yes	Professional, Scientific, and Technical Services			Top 1% - 5%	1	Doctoral Degree	Engineering		Yes	Doctoral Degree	Music and Arts
221	477	18-Jun-14	8:50:00 AM	10:45:00 AM	21-Aug-14		1997	Finalist	College Level	Los Ba�os	Laguna	4 - A	0	85.379997	85.470001	-.090000004	58	41	Married	Married	Active Teacher	Active Teacher		2014	17					.a	.a		.a		No		No				Top 11% - 20%	1	Masteral Degree	Others	Quantum Agriculture	Yes	Doctoral Degree	Others	Sustainable Agriculture
222	478				21-Aug-14	Wrong CI was written on the front page of the questionnaire, please review questionnaire 478 for verification.	2001	Finalist	High School Level	Basco	Batanes	2	0				60	48	Married	Married	Retired	Non-Active Teacher	2014	2014	13	Others	Venture to Small business	Activities of Private Households as Employers and undifferentials goods, and services and producing activities of household for own use	1	15317		44560	44560	8.5600004	No				No		Top 1% - 5%	1	Bachelor's Degree	Mathematics		2	Masteral Degree	General Science
223	479	25-Feb-14	9:50:00 AM	11:43:00 AM	21-Aug-14		1996	Winner	High School Level	Quezon City	Metro Manila	NCR	1				69	52	Married	Married	Retired	Non-Active Teacher	2009	2009	13	Others	Consultant	Professional, Scientific, and Technical Services	1	35000		100000	100000	8.4099998	Yes	Professional, Scientific, and Technical Services			Yes	Professional, Scientific, and Technical Services	Top 1% - 5%	1	Masteral Degree	English		2	Masteral Degree	English
224	480	7-Mar-14	11:45:00 AM	12:10:00 PM	21-Aug-14		1992	Winner	Elementary Level	Daet	Camarines Norte	5	0				69	48	Married	Married	Retired	Non-Active Teacher	2008	2008	16	Others	Teaching	Education	6	6000		40000	40000	12.59	Yes	Education			Yes	Education	Top 11% - 20%	1	Masteral Degree	Others	Administration and Supervision	2	Doctoral Degree	Others	HR Management
225	481				22-Aug-14		1989	Finalist	College Level	Puerto Princesa	Palawan	4 - B	0				72	48	Married	Married	Retired	Non-Active Teacher	2005	2005	16	Others	Consultant	Professional, Scientific, and Technical Services	6	16000		.a	.a		No				No		Top 1% - 5%	2	Doctoral Degree	Others	Psychology and Guidance	Yes	Doctoral Degree	Others	Psychology and Guidance
226	482	20-Feb-14	1:30:00 PM	3:15:00 PM	22-Aug-14		1993	Finalist	High School Level	Bago City	Negros Occidental	6	0				64	44	Married	Married	Retired	Non-Active Teacher	2004	2004	11	None		Activities of Private Households as Employers and undifferentials goods, and services and producing activities of household for own use	.a	6000		30000	30000	15.76	No				No		Top 1% - 5%	1	Masteral Degree	Others	Education Management	Yes	Masteral Degree	Others	Educational Management
227	483	20-Feb-14	1:00:00 PM	3:00:00 PM	22-Aug-14		1997	Winner	College Level	Loyola Heights Q.C	Metro Manila	NCR	1	92.879997	85.470001	7.4099998	57	41	Married	Married	Active Teacher	Active Teacher		2014	17					.a	.a		.a		No		No				Top 11% - 20%	2	Doctoral Degree	Chemistry		Yes	Doctoral Degree	Others	Leadership and Sustainability
228	484	25-Feb-14	10:05:00 AM	11:15:00 AM	22-Aug-14		1995	Winner	College Level	Malate	Metro Manila	NCR	1				77	59	Single	Single	Retired	Non-Active Teacher	2002	2002	7	Social and other related science professionals		Human Health and Social Work Activities	45	45000		.a	.a		Yes	Education			Yes	Human Health and Social Work Activities	Top 1% - 5%	1	Doctoral Degree	Others	Clinical Neuropsych and Horapeutic	Yes	Doctoral Degree	Others	Clinical Bioethics Geronthology
229	485	19-Feb-14	8:51:00 AM	10:49:00 AM	22-Aug-14		1990	Winner	College Level	Quezon City	Metro Manila	NCR	1	89.279999	86.57	2.71	82	59	Married	Widowed/Widower	Resigned	Non-Active Teacher	1995	1995	5	Writer or Creative and Performing Artist		Professional, Scientific, and Technical Services	12	.a		.a	.a		No				No		Top 11% - 20%	1	Doctoral Degree	Others	Educational Psychology	Yes	Doctoral Degree	Others	Guidance
230	486	28-Feb-14	8:59:00 AM	10:32:00 AM	22-Aug-14		1988	Winner	College Level	Para�aque City	Not Specified	NCR	1	91.559998	90.610001	.94999999	76	51	Married	Married	Retired	Non-Active Teacher	2001	2001	13	School Supervisors and Principal		Professional, Scientific, and Technical Services	13	15000		25000	25000	4.0100002	Yes	Professional, Scientific, and Technical Services			Yes	Professional, Scientific, and Technical Services	Top 1% - 5%	1	Masteral Degree	Others	Psychology	2	Masteral Degree	Others	Psychology
231	487				22-Aug-14		1993	Winner	College Level	Quezon City	Metro Manila	NCR	1				62	42	Single	Single	Active Teacher	Active Teacher		2014	21					30000	150000		150000	7.9699998	Yes	Professional, Scientific, and Technical Services	Yes	Professional, Scientific, and Technical Services			Top 1% - 5%	1	Doctoral Degree	Others	International Economics	Yes	Doctoral Degree	Others	International Economics
232	488	15-Jul-14	2:30:00 PM	4:15:00 PM	22-Aug-14		1997	Winner	College Level	Manila	Not Specified	NCR	1	84.379997	85.470001		70	54	Married	Widowed/Widower	Retired	Non-Active Teacher	2013	2013	16	Others	Consultant	Professional, Scientific, and Technical Services	1	54000		81000	81000	2.5699999	Yes	Education			Yes	Education	Top 6% - 10%	1	Doctoral Degree	Home Economics		2	Doctoral Degree	Home Economics
233	489	14-Jul-14	2:30:00 PM	3:45:00 PM	22-Aug-14		1996	Finalist	College Level	Makati City	Not Specified	NCR	1				69	52	Married	Married	Retired	Non-Active Teacher	2000	2000	4	Others	Consultant	Professional, Scientific, and Technical Services	14	100000		200000	200000	18.92	Yes	Education			Yes	Education	Top 1% - 5%	1	Doctoral Degree	English		2	Doctoral Degree	English
234	490	14-Jul-14	9:30:00 AM	10:45:00 AM	22-Aug-14		2003	Finalist	High School Level	Las Pi�as City	Not Specified	NCR	1	86.290001	91.860001	-5.5700002	49	39	Married	Married	Active Teacher	Active Teacher		2014	11					23000	35000		35000	3.8900001	Yes	Education	Yes	Education			Top 11% - 20%	2	Masteral Degree	Physical Education		2	Masteral Degree	Physical Education
235	491	28-Jul-14	10:15:00 AM	12:30:00 PM	22-Aug-14		1990	Finalist	Elementary Level	Quezon City	Not Specified	NCR	1	84.529999	85.269997	-.73000002	70	47	Married	Married	Retired	Non-Active Teacher	2007	2007	17	Social and other related science professionals		Arts, Entertainment, and Recreation	11	15000		16917	16917	.70999998	No				No		Top 6% - 10%	1	Doctoral Degree	Social Sciences		Yes	Doctoral Degree	Mathematics
236	492	26-Feb-14	11:00:00 AM	12:10:00 PM	23-Aug-14		2000	Winner	College Level	Legazpi City	Albay	5	0	92.57	88.480003	4.0900002	64	51	Married	Married	Active Teacher	Active Teacher		2014	14					40000	.a		.a		Yes	Professional, Scientific, and Technical Services	Yes	Professional, Scientific, and Technical Services			.a	1	Doctoral Degree	Others	Psychology	Yes	Doctoral Degree	Others	Psychology
237	493				23-Aug-14		1992	Winner	Elementary Level	Houston	Texas	USA	0				68	47	Married	Married	Active Teacher	Active Teacher		2014	22					6000	150000		150000	15.76	Yes	Professional, Scientific, and Technical Services	Yes	Professional, Scientific, and Technical Services			Top 1% - 5%	2	Doctoral Degree	Others	Administration and Supervision	2	Doctoral Degree	Others	Adminsitration Supervision
238	494	13-May-14	1:45:00 PM	3:15:00 PM	23-Aug-14	On A11.1 it was indicated that the industry was 611, but this is naot a code for industry, this is a code for occupation, which is field crop farmer, so the encoder put 1 instead which is the code fro Agriculture, Forestry and Fishing.	1996	Winner	Elementary Level	Midsayap	Cotabato	12	0				75	58	Married	Married	Retired	Non-Active Teacher	2003	2003	7	None		Activities of Private Households as Employers and undifferentials goods, and services and producing activities of household for own use	.a	.a		.a	.a		Yes	Agriculture, Forestry, and Fishing			No Response	No Response	Top 1% - 5%	1	Masteral Degree	Others	Science Education	Yes	Masteral Degree	Others	Science Education
239	495	20-May-14	10:00:00 AM	11:25:00 AM	23-Aug-14	Continuation of comments from enumerator: The reason is, she don't want to give such valuable information because the survey is just a study. (From the encoder: The enumerator put S on Marital Status the encoder assumed it meant single.)	2000	Finalist	College Level		Not Specified	10	0	88.290001	88.480003	-.19	64	51	Single	Single	Active Teacher	Active Teacher		2014	14					25000	60000		60000	6.4499998	Yes	Real State Activities	Yes	Real State Activities			Top 21% - 50%	2	Doctoral Degree	Chemistry		Yes	Doctoral Degree	Chemistry
240	496	9-May-14	9:00:00 AM	10:00:00 AM	23-Aug-14		1998	Winner	High School Level	Iligan City	Lanao del Norte	12	0				80	65	Married	Married	Retired	Non-Active Teacher	1998	1998	0	Others	Private Tutor	Education	16	10000		10000	10000	0	Yes	Agriculture, Forestry, and Fishing			Yes	Education	Top 11% - 20%	1	Masteral Degree	English		Yes	Masteral Degree	English
241	8	17-Feb-14	3:00:00 PM	6:20:00 PM	23-Aug-14		2007	Winner	College Level	Quezon City	Not Specified	NCR	1	95.129997	94.190002	.94	65	59	Married	Married	Retired	Non-Active Teacher	2008	2008	1	Others	Consultant	Professional, Scientific, and Technical Services	2	80000		140000	140000	75	No				No		Top 11% - 20%	2	Doctoral Degree	Literature		Yes	Doctoral Degree	Literature
242	22	21-Feb-14	10:00:00 AM	12:02:00 PM	23-Aug-14		1993	Winner	High School Level	Para�aque	Not Specified	NCR	1				68	48	Married	Married	Retired	Non-Active Teacher	2010	2010	17	Writer or Creative and Performing Artist		Professional, Scientific, and Technical Services	1	35000		40000	40000	.79000002	Yes	Real State Activities			Yes	Real State Activities	Top 11% - 20%	1	Doctoral Degree	Filipino		Yes	Doctoral Degree	Filipino
243	18	20-Feb-14	3:15:00 PM	6:00:00 PM	23-Aug-14		1988	Winner	High School Level	Quezon City	Not Specified	NCR	1	91.849998	90.580002	1.27	72	47	Married	Widowed/Widower	Retired	Non-Active Teacher	2003	2003	15	Writer or Creative and Performing Artist		Professional, Scientific, and Technical Services	10	20000		24000	24000	1.22	Yes	Real State Activities			Yes	Real State Activities	Top 1% - 5%	1	Doctoral Degree	General Science		Yes	Doctoral Degree	General Science
244	13	18-Feb-14	8:20:00 AM	10:20:00 AM	23-Aug-14		1998	Winner	High School Level	Quezon City	Not Specified	NCR	1				65	50	Married	Married	Retired	Non-Active Teacher	2000	2000	2	None		Activities of Private Households as Employers and undifferentials goods, and services and producing activities of household for own use	.a	30000		40000	40000	15.47	Yes	Wholesale and Retail Trade, Repair of Motor Vehicles and Motorcycles			Yes	Wholesale and Retail Trade, Repair of Motor Vehicles and Motorcycles	Top 1% - 5%	1	Masteral Degree	Mathematics		2	Masteral Degree	Mathematics
245	24	21-Feb-14	2:00:00 PM	3:35:00 PM	23-Aug-14		1999	Winner	College Level	Mandaluyong City	Not Specified	NCR	1				60	46	Separated	Separated	Retired	Non-Active Teacher	2014	2014	15	Writer or Creative and Performing Artist		Professional, Scientific, and Technical Services	1	.a		150000	150000		Yes	Professional, Scientific, and Technical Services			Yes	Professional, Scientific, and Technical Services	Top 1% - 5%	1	Doctoral Degree	Literature		Yes	Doctoral Degree	Literature
246	25	24-Feb-14	2:45:00 PM	5:30:00 PM	23-Aug-14		2005	Winner	High School Level	Marikina City	Metro Manila	NCR	1	90.639999	89.709999	.93000001	58	50	Married	Married	Active Teacher	Active Teacher		2014	9					22000	44000		44000	8.0100002	Yes	Education	No Response				Top 1% - 5%	3	Bachelor's Degree	Chemistry		2	Masteral Degree	Others	Educational Technology
247	64	13-Mar-14	10:18:00 AM	12:00:00 PM	23-Aug-14		2008	Finalist	College Level	La Trinidad	Benguet	CAR	0	91.139999	91.639999	-.5	50	45	Married	Married	Active Teacher	Active Teacher		2014	6					42652	78399		78399	10.68	Yes	Professional, Scientific, and Technical Services	Yes	Professional, Scientific, and Technical Services			Top 6% - 10%	1	Doctoral Degree	Others	Agronomy-Plant Breeding	Yes	Doctoral Degree	Others	Agronomy-Plant Breeding
248	23	21-Feb-14	10:00:00 AM	11:43:00 AM	23-Aug-14		2007	Winner	High School Level	Quezon City	Not Specified	NCR	1	94	93.879997	.12	66	60	Married	Married	Retired	Non-Active Teacher	2012	2012	5	Others	Corporate Secretary of Novaliches as Volunteer	Human Health and Social Work Activities	2	27000		32000	32000	3.46	Yes	Financial and Insurance Activities			Yes	Financial and Insurance Activities	Top 6% - 10%	2	Masteral Degree	History		2	Masteral Degree	Others	Administration and Supervision
249	28	25-Feb-14	9:29:00 AM	10:46:00 AM	24-Aug-14		1991	Winner	High School Level	Quezon City	Not Specified	NCR	1				65	43	Single	Single	Retired	Non-Active Teacher	2013	2013	22	Social and other related science professionals		Education	1	7000		73000	73000	11.25	Yes	Education			Yes	Education	Top 1% - 5%	1	Doctoral Degree	Others	Not Specified	Yes	Doctoral Degree	Others	Not Specified
250	16	19-Feb-14	10:00:00 AM	11:35:00 AM	24-Aug-14		1990	Winner	High School Level	Quezon City	Metro Manila	NCR	1	86.330002	85.919998	.41	80	57	Married	Married	Retired	Non-Active Teacher	1996	1996	6	Others	Consultant	Professional, Scientific, and Technical Services	18	18000		20000	20000	1.77	Yes	Professional, Scientific, and Technical Services			Yes	Professional, Scientific, and Technical Services	Top 6% - 10%	2	Masteral Degree	Chemistry		Yes	Masteral Degree	Chemistry
251	15	19-Feb-14	10:15:00 AM	12:15:00 PM	24-Aug-14		2003	Winner	High School Level	Marikina	Not Specified	NCR	1	97.43	91.860001	5.5700002	62	52	Married	Married	Retired	Non-Active Teacher	2011	2011	8	Writer or Creative and Performing Artist		Information and Communication	28	100000		160000	160000	6.0500002	Yes	Information and Communication			Yes	Information and Communication	Top 1% - 5%	1	Masteral Degree	Values Education		Yes	Doctoral Degree	Values Education
252							2004	Winner	Elementary Level	Sta. Ana	Metro Manila	NCR	1	92	91.900002	.1	57	47	Married	Married	Active Teacher	Active Teacher		2014	10					26196	44652		44652	5.48	Yes	Public, Administrative and Defence, Compulsory Social Security	Yes	Public, Administrative and Defence, Compulsory Social Security			Top 11% - 20%	1	Masteral Degree	Others	Educational Management	2	Doctoral Degree	Others	Educational Management
[truncated: 831 more columns]
