# Supplementary material for: Survey data of finalists and winners in the search for outstanding teachers in the Philippines, 1988–2010
Source: Data Brief. 2020 Aug 27;32:106238. doi: 10.1016/j.dib.2020.106238 (PMC7474403; doi:10.1016/j.dib.2020.106238)
Supplement: Supplementary file 1 — Appendix A. Anonymized data set in comma-separated values file (.csv) with accompanying data dictionary (.txt). DIB A1 Ravago and Mapa Metrobank Teachers.csv DIB A2 Ravago and Mapa Metrobank Teachers.txt DIB A3 Ravago and Mapa Metrobank School Head.csv DIB A4 Ravago and Mapa Metrobank School Head.txt [file mmc1.zip › DIB Ravago and Mapa Appendix A/DIB A2 Ravago and Mapa Metrobank Teachers.txt]

dictionary {
        int     id
        int     ctrl_id
        str9    date_enum
        str11   ts
        str11   tf
        str9    date_enc

        str238  note_enc
        int     year_sot          `"Year of the respondent's latest application for SOT"'
        byte    resp    :resp_    `"Type of respondent"'
        byte    sch_lvl :sch_lvl_ `"School level that the respondent belongs during his/her SOT application"'

        str27   a2_2_muni          `"Municipality/City"'
        str19   a2_3_prov          `"Province"'
        str6    a2_4_reg          `"Region (current)"'
        byte    reg_n             `"Recoded region (1-NCR 0-Others)"'

        float   scores            `"Final Score from the Final Judging"'
        float   threshold
        float   difference          `"Difference between the final score and threshold"'
        byte    current_age          `"Current age of the respondent"'
        byte    age_during          `"Age during the last application in SOT"'
        byte    a5_1    :ms       `"Respondent's marital status during his/her last SOT application"'

        byte    a5_2    :ms       `"Respondent's current marital status"'
        byte    a6      :a6_      `"Did you retire or resign from teaching?"'
        byte    r_a6    :r_a6_    `"Recoded a6 ( Active = 1, Non-active = 0)"'
        int     a7                `"Year the respondent retired or resinged"'
        int     a7_o

        byte    n
        int     a8      :occupation`"Respondent's main occupation"'

        str48   a8_o

        byte    a8_1    :industry `"Type of industry based on the respondents' main occupation"'

        byte    a9                `"Number of years for your main occupation"'
        double  a10_1             `"Estimated monthly income from teaching during the last application in SOT"'
        long    a10_2             `"Estimated current monthly income"'
        long    a10_3             `"Estimated monthly income from the last year in teaching, if retired/resign"'
        double  last_inc          `"Last monthly income from teaching"'
        float   gr                `"Income Growthrate"'
        byte    a11_1   :add_source`"Additional source of income during the last SOT application"'

        byte    a11_1_ind:industry `"Type of industry from A11.1"'

        byte    a11_2   :add_source`"Current additional source of income"'

        byte    a11_2_ind:industry `"Type of industry from A11.2"'

        byte    a11_3   :add_source`"Additional source of income from the last year in teaching"'

        byte    a11_3_ind:industry `"Type of industry from A11.3"'

        byte    a12     :circumstance`"Present economic circumstances"'
        byte    a13               `"Number of times the respondent apply for SOT"'
        byte    b1_11   :educ_level`"Highest educational attainment during the last SOT application"'
        byte    b1_12   :field    `"Field of specialization during the last SOT application"'

        str52   b1_12_o
        byte    b1_13   :scho     `"Scholarship based on B1.11"'

        byte    b1_21   :educ_level`"Current highest educational attainment"'
        byte    b1_22   :field    `"Current field of specialization"'

        str52   b1_22_o
        byte    b1_23   :scho     `"Scholarship based on B1.21"'

        float   b2_11             `"Teaching load during the last SOT application"'
        float   b2_12             `"Committee load during the last SOT application"'
        byte    b2_13             `"Administrative work load during the last SOT application"'
        float   b2_14             `"Research load during the last SOT application"'

        str87   b2_15_o

        byte    b2_15             `"Other load during the last SOT application"'
        str33   b2_16_os
        byte    b2_16             `"Teaching load in other schools during the last SOT application"'
        float   b2_21             `"Current teaching load"'
        float   b2_22             `"Current committee load"'

        float   b2_23             `"Current administrative work load"'
        float   b2_24             `"Current research load"'
        float   b2_25             `"Current other load"'
        byte    b2_26             `"Current teaching load in other schools"'
        float   b2_31             `"Teaching load from last year in teaching (if resigned/retired)"'
        byte    b2_32             `"Committee load from last year in teaching"'
        byte    b2_33             `"Administrative work load from last year in teaching"'

        float   b2_34             `"Research load from last year in teaching"'
        byte    b2_35             `"Other loads from last year in teaching"'
        byte    b2_36             `"Teaching loads in other schools from last year in teaching"'
        int     b3_1              `"Number of undergraduate advisees"'
        int     b3_2              `"Number of masters advisees"'
        byte    b3_4              `"Number of doctorates advisees"'
        int     b4_11             `"Number of textbooks produced from the time you started teaching until now"'

        int     b4_12             `"Number of reference materials produced from the time you started teaching until "'
        int     b4_13             `"Number of manuals produced from the time you started teaching until now"'
        int     b4_14             `"Number of workbooks produced from the time you started teaching until now"'
        int     b4_15             `"Number of modules produced from the time you started teaching until now"'
        int     b4_16             `"Number of evaluation instruments produced from the time you started teaching unt"'
        int     b4_17             `"Number of  I.T materials produced from the time you started teaching until now"'

        str67   b4_18_o           `"Other original creative outputs"'

        int     b4_18             `"Number of other instructional materials produced from the time you started teach"'
        int     im_all            `"Total instructional materials (overall)"'
        int     b4_121            `"Number of books or book chapters produced from the time you started teaching unt"'
        int     b4_122            `"Number of journal articles produced from the time you started teaching until now"'
        int     b4_123            `"Number of non-journal articles produced from the time you started teaching until"'
        int     b4_124            `"Number of published reports produced from the time you started teaching until no"'

        str50   b4_125_o          `"Other published researches"'
        int     b4_125            `"Number of other published researches produced from the time you started teaching"'
        int     pr_all            `"Total published research (Overall)"'

        byte    b4_131            `"Number of song compositions produced from the time you started teaching until no"'
        int     b4_132            `"Number of poems produced from the time you started teaching until now"'
        int     b4_133            `"Number of artworks and paintings produced from the time you started teaching unt"'
        byte    b4_134            `"Number of films produced from the time you started teaching until now"'
        int     b4_135            `"Number of musical or stage plays produced from the time you started teaching unt"'

        str53   b4_136_o
        int     b4_136            `"Number of other original creative outputs produced from the time you started tea"'
        int     oco_all           `"Total original creative outputs (Overall)"'

        int     b4_21             `"Number of textbooks produced from the time of your last SOT application until no"'
        byte    b4_22             `"Number of reference materials produced from the time of your last SOT applicatio"'
        int     b4_23             `"Number of manuals produced from the time of your last SOT application until now"'
        byte    b4_24             `"Number of workbooks produced from the time of your last SOT application until no"'
        int     b4_25             `"Number of modules produced from the time of your last SOT application until now"'
        int     b4_26             `"Number of evaluation instruments produced from the time of your last SOT applica"'
        int     b4_27             `"Number of I.T materials produced from the time of your last SOT application unti"'

        int     b4_28             `"Number of other instructional materials produced from the time of your last SOT "'
        int     im_after          `"Total instructional materials (after SOT)"'
        byte    b4_221            `"Number of books or book chapters produced from the time of your last SOT applica"'
        int     b4_222            `"Number of journal articles produced from the time of your last SOT application u"'
        byte    b4_223            `"Number of non-journal articles produced from the time of your last SOT applicati"'
        int     b4_224            `"Number of published reports produced from the time of your last SOT application "'
        int     b4_225            `"Number of other published researches produced from the time of your last SOT app"'

        int     pr_after          `"Total published research (after SOT)"'
        byte    b4_231            `"Number of song compositions produced from the time of your last SOT application "'
        int     b4_232            `"Number of poems produced from the time of your last SOT application until now"'
        byte    b4_233            `"Number of artworks and paintings produced from the time of your last SOT applica"'
        byte    b4_234            `"Number of films produced from the time of your last SOT application until now"'
        int     b4_235            `"Number of musical or stage plays produced from the time of your last SOT applica"'
        int     b4_236            `"Number of other original creative outputs produced from the time of your last SO"'

        int     oco_after          `"Total original pcreative outputs (after SOT)"'

        str244  b4_rem

        byte    b5      :prof     `"Have you been involved in professional or community activities outside of teachi"'
        int     b5_111            `"Number of local training programs"'
        byte    b5_112            `"Number of local professional organizations"'
        int     b5_113            `"Number of local participation in community and civic movements"'
        int     b5_114            `"Number of local consulting works"'

        str58   b5_o              `"Other professional or community involvement"'
        byte    b5_115            `"Number of other local professional or community involvements "'

        int     b5_121            `"Number of national training programs"'
        byte    b5_122            `"Number of national professional organizations"'
        byte    b5_123            `"Number of national participation in community and civic movements"'
        int     b5_124            `"Number of national consulting works"'
        byte    b5_125            `"Number of other national professional or community involvement "'
        byte    b5_131            `"Number of international training programs"'
        byte    b5_132            `"Number of international professional organizations"'

        byte    b5_133            `"Number of international participation in community and civic movements"'
        byte    b5_134            `"Number of international consulting works"'
        byte    b5_135            `"Number of other international professional or community involvement "'
        byte    b6      :awards   `"Did you win any professional or community service awards from the time you start"'

        str224  b6_1_rem

        byte    national_to          `"Total number of national awards received from the time the respondent started te"'
        byte    international_to          `"Total number of international awards received from the time the respondent start"'
        byte    to_awards_after          `"Total number of awards received after SOT application"'
        byte    natlintl_awards_after          `"Total number of national and international awards received after SOT application"'
        byte    international_after          `"Number of international awards after SOT"'
        byte    national_after          `"Number of national awards after SOT"'
        byte    local_after          `"Number of local awards after SOT"'

        byte    b7      :promotion`"Did you have any promotions from the time you started teaching?"'
        byte    to_no_promotions          `"Total number of promotions from the time you started teaching"'
        byte    no_promotions_after          `"Total number of promotions after SOT application"'

        str191  b7_rem

        str96   b7_2              `"Reasons being not promoted"'

        byte    b8      :training `"Did you attend any trainings including post - doctoral studies from the time you"'
        byte    no_oftrainings          `"Total number of trainings attendend"'
        byte    nooftrainingsafter          `"Total number of trainings attended after SOT application"'
        byte    t_local_after          `"Number of local trainings attended after SOT"'
        byte    t_national_after          `"Number of national trainings attended after SOT"'
        byte    t_international_after          `"Number of international trainings attended after SOT"'
        byte    shortterm          `"Number of short term trainings attended"'

        byte    longterm          `"Number of long term trainings attended"'
        byte    mb                `"Number of trainings attended course through Metrobank"'

        str244  b8_rem

        byte    b9      :position `"Did you have any position in any government office, private company or NGO?"'

        str63   b9_rem
        byte    govnt             `"Number of involvements in government office"'

        byte    private           `"Number of involvements in private companies"'
        byte    ngo               `"Number of involvements in NGO"'
        float   ave_govt          `"Average number of years involved in government offices"'
        float   ave_private          `"Average number of years involved in privated componies"'
        float   ave_ngo           `"Average number of years involved in NGO"'
        byte    pol_pos_b10:pol_pos  `"Did you run for any government position"'
        int     b10_1             `"Year when the respondent run for any government position"'

        str38   b10_2             `"Name of politiical position"'
        byte    b10_3   :pos_loc  `"Is it for local or national position?"'
        byte    b10_4   :pos_win  `"Did you win the election?"'
        byte    b10_5             `"Number of years rendered"'

        byte    b10
        str55   b10_rem

        byte    no_family_members_c          `"Total number of family members (C)"'
        byte    father_hed          `"Highest educational attainment of the respondent's father"'
        byte    motherr_hed          `"Highest educational attainment of the respondent's mother"'
        byte    elem_lvl          `"Number of family members attained only elementary level"'
        byte    elem_grad          `"Number of family members graduated from elementary"'
        byte    hs_lvl            `"Number of family members attained only high school level"'
        byte    hs_grad           `"Number of family members graduated from high school"'

        byte    col_lvl           `"Number of family members attained only college level"'
        byte    col_grad          `"Number of family members graduated from college"'
        byte    masters           `"Number of family members with masters degree"'
        byte    phd               `"Number of family members with Ph.D."'
        byte    vocational          `"Number of family members achieved vocational courses"'
        byte    no_ed             `"Number of family members with no formal education"'
        byte    no_deceased          `"Number of deceased family members"'

        byte    age_father          `"Age of respondent's father"'
        byte    age_mother          `"Age of respondent's mother"'
        float   ave_siblings          `"Average age of respondent's sibling"'
        byte    ret_father:retired  `"If respondent's father was retired"'
        byte    ret_mother:retired  `"If respondent's mother was retired"'
        byte    no_ret_sib          `"Number of retired siblings"'

        int     occ_father:occupation`"Main occupation of the respondent's father"'

        int     occ_mother:occupation`"Main occupation of the respondent's mother"'

        byte    ind_father:industry `"Type of industry of the respondent's father"'

        byte    ind_mother:industry `"Type of industry of the respondent's mother"'

        byte    c1_9    :political`"Political positions held"'

        str140  c1_rem

        byte    no_hh_members          `"Number of household members"'
        byte    no_males          `"Number of male household members"'
        byte    no_females          `"Number of female household members"'
        float   ave_age           `"Average age of household members"'
        byte    attending_sch          `"Number of household members currently going to school"'
        byte    work_abroad          `"Number of household members working abroad"'
        byte    stud_abroad          `"Number of household members studying abroad"'

        byte    mem_abroad          `"Number of household members currently in abroad"'
        byte    single_mem          `"Number of household members who are currently single"'
        byte    married_mem          `"Number of houehold members who are currently married"'
        byte    wid_mem           `"Number of household members who are curently widowed/widower"'
        byte    sep_mem           `"Number of household members who are currently separated"'
        byte    elem_lvl_mem          `"Number of household members whose highest educational attainment is elementary l"'
        byte    elem_grad_mem          `"Number of househol members whose highest educational attainment is elemementary "'

        byte    hs_lvl_mem          `"Number of household members whose highest educational attainment is high school "'
        byte    hs_grad_mem          `"Number of household membe wgo graduated from high school"'
        byte    col_lvl_mem          `"Number of household members whose highest educational attainment is college leve"'
        byte    col_grad_mem          `"Number of household members whose highest educational attainment is college grad"'
        byte    masters_mem          `"Number of household members whose highest educational attainment is master's deg"'
        byte    phd_mem           `"Number of household members whose highest educational attainment is Ph.D degree"'
        byte    voc_mem           `"Number of household members whose highest educational attainment is vocational"'

        byte    no_educ_mem          `"Number of household members with no formal education"'
        byte    c2      :multiple `"Does your household consist of multiple families?"'

        str215  c3_rem

        str171  c4_c5_rem

        long    total_c4          `"Total monthly income of the household from permanent and seasonal employment"'
        byte    c6_11             `"Remittances from family members working abroad"'
        byte    c6_12             `"Cash receipts, support, assistance and relief from domestic sources"'
        byte    c6_13             `"Rentals received from non-agricultural lands, buildings and other properties"'
        byte    c6_14             `"Interests from bank deposits and loan extended to other families"'
        byte    c6_15             `"Pension and retirement, workmen's compensation and social security"'
        byte    c6_16             `"Dividends from investments"'

        str37   c6_17_o
        byte    c6_17             `"Other sources of income not else classified"'
        long    c6_21             `"Monthly average income from remittances abroad"'
        long    c6_22             `"Monthly average income from cash receipts, support, assistance, and relief from "'

        long    c6_23             `"Monthly average income from rentals"'
        long    c6_24             `"Monthly average income from interests from banks deposits and loan extended to o"'
        long    c6_25             `"Monthly average income from pension and retirement, workmen's compensation and s"'
        float   c6_26             `"Monthly average income from dividends from investments"'
        long    c6_27             `"Monthly average income from other sources not elsewhere classified"'
        byte    c6_31             `"Frequency of remittances from C6.21"'

        str243  c6_rem

        double  other_source          `"Total monthly income of the household from other sources"'
        double  totalhouseholdincome          `"Total monthly income of the household"'
        int     c7                `"Weekly household consumption on food consumed at home"'
        int     c8                `"Weekly household consumption on food regulary consumed outside the home"'
        int     c9                `"Weekly household consumption on alcoholic beverages"'
        int     c10               `"Weekly household consumption on tobacco"'
        int     c11               `"Monthly household expenses on fuel, light, and water"'

        long    c12               `"Monthly household expenses on transportation and communication"'
        int     c13               `"Monthly household expenses on household operations"'
        long    c14               `"Monthy household expenses on personal care and effects"'
        long    c15               `"Annual household expenses on clothing, footware, and other wear"'
        long    c16               `"Annual household expenses on education"'
        long    c17               `"Annual household expenses on recreation"'
        long    c18               `"Annual household expenses on medical care"'

        long    c19               `"Annual household expenses on non-durable furnishing"'
        long    c20               `"Annual household expenses on durable furnishing"'
        long    c21               `"Annual household expenses on taxes"'
        long    c22               `"Annual household expenses on health and insurance"'
        long    c23               `"Annual household expenses on house maintenance and repair"'
        long    c24               `"Annual household expenses on special occasions"'
        long    c25               `"Annual household expenses on gifts and contributions to others"'

        long    c26               `"Annual household expenses on other disbursements not elsewhere classified"'
        long    to_expenses          `"Annual expenses of the household"'

        str222  c7_c26_rem

        byte    c27_1_11
        byte    c27_1_111          `"Number of houses owned during the last SOT application"'
        byte    c27_1_12
        byte    c27_1_121          `"Current number of houses owned"'
        long    c27_1_2
        byte    c27_21_11
        byte    c27_21_111          `"Number of farmlands owned during the last SOT application"'

        byte    c27_21_12
        byte    c27_21_121          `"Current number of farmlands owned"'
        long    c27_21_2
        byte    c27_22_11
        byte    c27_22_111          `"Number of residential lands owned during the last SOT application"'
        byte    c27_22_12
        byte    c27_22_121          `"Current number of residential lands owned"'

        long    c27_22_2
        byte    c27_23_11
        byte    c27_23_111          `"Number of commercial lands owned during the last SOT application"'
        byte    c27_23_12
        byte    c27_23_121          `"Current number of commercial lands owned"'
        long    c27_23_2
        byte    c27_31_11

        byte    c27_31_111          `"Number of tractors during last SOT application"'
        byte    c27_31_12
        byte    c27_31_121          `"Current number of tractors"'
        long    c27_31_2
        byte    c27_32_11
        byte    c27_32_111          `"Number of threshers during last SOT application"'
        byte    c27_32_12

        byte    c27_32_121          `"Current number of threshers"'
        long    c27_32_2
        byte    c27_33_11
        byte    c27_33_111          `"Number of weeders during last SOT application"'
        byte    c27_33_12
        byte    c27_33_121          `"Current number of weeders"'
        long    c27_33_2

        str17   c27_34_o
        byte    c27_34_11
        byte    c27_34_111          `"Number of other mechanized farm equiptments during last SOT application"'
        byte    c27_34_12
        byte    c27_34_121          `"Current number of other mechanized farm equipments"'
        long    c27_34_2

        byte    c27_41_11
        byte    c27_41_111          `"Number of carabaos during last SOT application"'
        byte    c27_41_12
        byte    c27_41_121          `"Current number of carabaos"'
        long    c27_41_2
        byte    c27_42_11
        byte    c27_42_111          `"Number of cows during last SOT application"'

        byte    c27_42_12
        byte    c27_42_121          `"Current number of cows"'
        long    c27_42_2
        byte    c27_43_11
        byte    c27_43_111          `"Number of hogs during last SOT application"'
        byte    c27_43_12
        byte    c27_43_121          `"Current number of hogs"'

        long    c27_43_2
        byte    c27_44_11
        byte    c27_44_111          `"Number of goats during last SOT application"'
        byte    c27_44_12
        byte    c27_44_121          `"Current number of goats"'
        long    c27_44_2
        byte    c27_45_11

        int     c27_45_111          `"Number of chickens during last SOT application"'
        byte    c27_45_12
        byte    c27_45_121          `"Current number of chickens"'
        int     c27_45_2
        byte    c27_46_11
        byte    c27_46_111          `"Number of ducks during last SOT application"'
        byte    c27_46_12

        byte    c27_46_121          `"Current number of ducks"'
        int     c27_46_2
        str13   c27_47_o
        byte    c27_47_11
        byte    c27_47_111          `"Number of other livestock and poultry during last SOT application"'
        byte    c27_47_12
        byte    c27_47_121          `"Current number of other livestock and poultry"'

        long    c27_47_2
        byte    c27_51_11
        byte    c27_51_111          `"Number of trucks for hire during last SOT application"'
        byte    c27_51_12
        byte    c27_51_121          `"Current number of trucks for hire"'
        long    c27_51_2
        byte    c27_52_11

        byte    c27_52_111          `"Number of buses for hire during last SOT application"'
        byte    c27_52_12
        byte    c27_52_121          `"Current number of buses for hire"'
        long    c27_52_2
        byte    c27_53_11
        byte    c27_53_111          `"Number of jeepnies for hire during last SOT application"'
        byte    c27_53_12

        byte    c27_53_121          `"Current number of jeepnies for hire"'
        long    c27_53_2
        byte    c27_54_11
        byte    c27_54_111          `"Number of jeepnies for personal use during last SOT application"'
        byte    c27_54_12
        byte    c27_54_121          `"Current number of jeepnies for personal use"'
        long    c27_54_2

        byte    c27_55_11
        byte    c27_55_111          `"Number of tricycles for hire during last SOT application"'
        byte    c27_55_12
        byte    c27_55_121          `"Current number of tricycles for hire"'
        long    c27_55_2
        byte    c27_56_11
        byte    c27_56_111          `"Number of tricycles for personal use during last SOT application"'

        byte    c27_56_12
        byte    c27_56_121          `"Current number of tricycles for personal use"'
        long    c27_56_2
        byte    c27_57_11
        byte    c27_57_111          `"Number of cars for hire (e.g. Taxi) during last SOT application"'
        byte    c27_57_12
        byte    c27_57_121          `"Current number of cars for hire (e.g. Taxi)"'

        long    c27_57_2
        byte    c27_58_11
        byte    c27_58_111          `"Number of cars for peersonal use during last SOT application"'
        byte    c27_58_12
        byte    c27_58_121          `"Current number of cars for peersonal use"'
        long    c27_58_2
        byte    c27_59_11

        byte    c27_59_111          `"Number of motorcycles for personal use during last SOT application"'
        byte    c27_59_12
        byte    c27_59_121          `"Current number of motorcycles for personal use"'
        long    c27_59_2
        byte    c27_510_11
        byte    c27_510_111          `"Number of bicycles during last SOT application"'
        byte    c27_510_12

        byte    c27_510_121          `"Current number of bicycles"'
        long    c27_510_2
        str11   c27_511_o
        byte    c27_511_11
        byte    c27_511_111          `"Number of other vehicles during last SOT application"'
        byte    c27_511_12
        byte    c27_511_121          `"Current number of other vehicles"'

        long    c27_511_2
        byte    c27_61_11
        byte    c27_61_111          `"Number of radios during last SOT application"'
        byte    c27_61_12
        byte    c27_61_121          `"Current number of radios"'
        long    c27_61_2
        byte    c27_62_11

        byte    c27_62_111          `"Number of washing machines during last SOT application"'
        byte    c27_62_12
        byte    c27_62_121          `"Current number of washing machines"'
        long    c27_62_2
        byte    c27_63_11
        byte    c27_63_111          `"Number of televisions during last SOT application"'
        byte    c27_63_12

        byte    c27_63_121          `"Current number of televisions"'
        long    c27_63_2
        byte    c27_64_11
        byte    c27_64_111          `"Number of DVD players during last SOT application"'
        byte    c27_64_12
        byte    c27_64_121          `"Current number of DVD players"'
        long    c27_64_2

        byte    c27_65_11
        byte    c27_65_111          `"Number of refrigerators during last SOT application"'
        byte    c27_65_12
        byte    c27_65_121          `"Current number of refrigerators"'
        long    c27_65_2
        byte    c27_66_11
        byte    c27_66_111          `"Number of electric stoves during last SOT application"'

        byte    c27_66_12
        byte    c27_66_121          `"Current number of electric stoves"'
        long    c27_66_2
        byte    c27_67_11
        byte    c27_67_111          `"Number of ovens during last SOT application"'
        byte    c27_67_12
        byte    c27_67_121          `"Current number of ovens"'

        long    c27_67_2
        byte    c27_68_11
        byte    c27_68_111          `"Number of microwaves during last SOT application"'
        byte    c27_68_12
        byte    c27_68_121          `"Current number of microwaves"'
        long    c27_68_2
        byte    c27_69_11

        byte    c27_69_111          `"Number of electric fans during last SOT application"'
        byte    c27_69_12
        byte    c27_69_121          `"Current number of electric fans"'
        int     c27_69_2
        byte    c27_610_11
        byte    c27_610_111          `"Number of air conditioners during last SOT application"'
        byte    c27_610_12

        byte    c27_610_121          `"Current number of air conditioners"'
        long    c27_610_2
        byte    c27_611_11
        byte    c27_611_111          `"Number of cellphones during last SOT application"'
        byte    c27_611_12
        byte    c27_611_121          `"Current number of cellphones"'
        long    c27_611_2

        byte    c27_612_11
        byte    c27_612_111          `"Number of tablets during last SOT application"'
        byte    c27_612_12
        byte    c27_612_121          `"Current number of tablets"'
        long    c27_612_2
        byte    c27_613_11
        byte    c27_613_111          `"Number of desktop computers during last SOT application"'

        byte    c27_613_12
        byte    c27_613_121          `"Current number of desktop computers"'
        long    c27_613_2
        byte    c27_614_11
        byte    c27_614_111          `"Number of laptops during last SOT application"'
        byte    c27_614_12
        byte    c27_614_121          `"Current number of laptops"'

        long    c27_614_2
        str19   c27_615_o
        byte    c27_615_11
        byte    c27_615_111          `"Number of other appliances and gadgets during last SOT application"'
        byte    c27_615_12
        byte    c27_615_121          `"Current number of other appliances and gadgets"'

        long    c27_615_2
        byte    c27_71_11
        byte    c27_71_111          `"Number of boats owned use for fishing during last SOT application"'
        byte    c27_71_12
        byte    c27_71_121          `"Current number of boats owned use for fishing"'
        long    c27_71_2
        byte    c27_72_11

        byte    c27_72_111          `"Number of boats for rent during last SOT application"'
        byte    c27_72_12
        byte    c27_72_121          `"Current number of boats for rent"'
        int     c27_72_2
        byte    c27_73_o
        byte    c27_73_11
        byte    c27_73_111          `"Number of other boats during last SOT application"'

        byte    c27_73_12
        byte    c27_73_121          `"Current number of other boats"'
        byte    c27_73_2
        byte    c27_8_11
        int     c27_8_111          `"Number of jewellery during last SOT application"'
        byte    c27_8_12
        int     c27_8_121          `"Current number of jewellery"'

        long    c27_8_2
        str33   c27_9_o
        byte    c27_91_11
        str4    c27_91_111

        byte    c27_91_12
        int     c27_91_121
        long    c27_91_2

        str193  c27_rem

        byte    c28               `"Type of building/house the family of the respondent reside"'
        str10   c28_o
        byte    c29               `"Type of construction materials of the roof"'
        byte    c30               `"Type of construction materials of the outer wall"'
        byte    c31               `"Tenure status of the land/lot occupied by your family"'
        byte    c32               `"Type of ownership of the land/lot occupied by your family"'
        byte    c33               `"Tenure status of the housing unit occupied by your family"'

        float   c34               `"Number of years the respondent's family has been living in their current residen"'
        byte    c35               `"Do you own any other housing unit elsewhere which you also use as residence"'

        str115  c28_c35_rem

        byte    d2_1_rem
        byte    d_rem
        byte    e_f_rem
        byte    d1                `"Has your family ever taken any loan or credit?"'
        long    d1_1              `"What is the current amount of debt?"'
        byte    d2                `"Does your household have a deposit or investment in the Philippines?"'
        byte    d2_1_sa_211          `"How many savings account do you have?"'

        str4    d2_1_sa_212          `"What is the current interest rate of your savings account?"'
        float   d2_1_sa_213          `"Rank of saving accounts - 1 being the highest"'

        str70   d2_1_sa_214          `"Name of the bank/s of your saving accounts"'

        byte    d2_1_ca_211          `"How many current account do you have?"'
        float   d2_1_ca_212          `"What is the current interest rate of your current account?"'
        byte    d2_1_ca_213          `"Rank of your current account - 1 being the highest"'
        str32   d2_1_ca_214          `"Name of the bank/s of your current accounts"'
        byte    d2_1_td_211          `"How many time deposits do you have?"'

        str4    d2_1_td_212          `"What is the current interest rate of your time deposits?"'
        float   d2_1_td_213          `"Rank of time deposits - 1 being the highest"'
        str44   d2_1_td_214          `"Name of the bank/s of your time deposits"'

        byte    d2_1_sc_211          `"How many saving certificates do you have?"'
        float   d2_1_sc_212          `"What is the current interest rate of your saving certificate?"'
        byte    d2_1_sc_213          `"Rank of saving certificates - 1 being the highest"'
        str44   d2_1_sc_214          `"Name of bank/s of your saving certificates"'

        byte    d2_1_bo_211          `"How many bonds do you have?"'
        float   d2_1_bo_212          `"What is the current interest rate of your bonds?"'
        float   d2_1_bo_213          `"Rank of you bonds - 1 being the highest"'
        str27   d2_1_bo_214          `"Name of bank/s of your bonds"'
        byte    d2_1_mf_211          `"How many mutal funds do you have?"'

        float   d2_1_mf_212          `"What is the current interest of your mutal funds?"'
        byte    d2_1_mf_213          `"Rank of your mutual fund - 1 being the highest"'
        str45   d2_1_mf_214          `"Name of bank/s of your mutual funds"'

        str53   d2_1_o            `"Other accounts"'
        byte    d2_1_o_211          `"How many other accounts do you have?"'
        float   d2_1_o_212          `"What is the current interest of your other accounts?"'

        byte    d2_1_o_213          `"Rank of your other accounts - 1 being the highest"'
        str34   d2_1_o_214          `"Name of bank/s of your other accounts"'
        byte    d2_21             `"Minimum balance is too high"'
        byte    d2_22             `"Do not like to deal with banks"'
        byte    d2_23             `"Service charges are too high"'

        byte    d2_24             `"Bank's loccation is far"'
        byte    d2_25             `"Don't have enough money"'
        byte    d2_26             `"Don't need a bank account"'
        byte    d2_27             `"Don't trust bank"'
        byte    d2_28             `"Can't manage an account"'
        byte    d2_99             `"Other reasons"'

        str32   d2_99_o           `"Other reasons for not having a bank account"'
        byte    d3_1              `"Proximity to home"'
        byte    d3_2              `"Proximity to workplace"'
        byte    d3_3              `"High interest rates"'
        byte    d3_4              `"Attractive charges for services"'

        byte    d3_5              `"Efficient service"'
        byte    d3_6              `"Couteousness of the staff"'
        byte    d3_7              `"Variety of services, products and instruments offered"'
        byte    d3_8              `"Internet banking services"'
        byte    d3_9              `"Personal acquaintances"'
        byte    d3_10             `"The bank used by employer or my business"'
        byte    d3_11             `"It is a major bank"'

        byte    d3_12             `"Already has another account or loan with the bank"'
        byte    d3_13             `"Bank selected by the source institution of fund"'
        byte    d3_14             `"No particular reason"'
        byte    d3_15             `"Don't know"'
        byte    d3_99             `"Others"'

        str78   d3_99_o           `"Other reasons of choosing these banks for your biggest deposit"'

        byte    d4_1              `"House improvement"'
        byte    d4_2              `"Medical expenses"'
        byte    d4_3              `"Educational expenses"'
        byte    d4_4              `"For business start - up"'
        byte    d4_5              `"Business expansion"'
        byte    d4_6              `"Pay debt"'
        byte    d4_7              `"Home appliances"'

        byte    d4_8              `"House and lot purchase"'
        byte    d4_9              `"Lot purchase"'
        byte    d4_10             `"House/condo purchase"'
        byte    d4_11             `"Car loan vehicle"'
        byte    d4_99             `"Others"'

        str58   d4_99_o           `"Other reasons of saving money"'
        byte    d5_1              `"Deposit/save on bank"'

        byte    d5_2              `"Investments (stocks, mutual funds, UITFS)"'
        byte    d5_3              `"Put - up or invest in business or buy goods for sale"'
        byte    d5_4              `"Keep in piggy bank for emergency"'
        byte    d5_5              `"Pay dept"'
        byte    d5_6              `"For tuition"'
        byte    d5_7              `"Life insurance or pension plan"'
        byte    d5_8              `"Educational plan"'

        byte    d5_9              `"Buy car or appliances"'
        byte    d5_10             `"Buy house or condominium"'
        byte    d5_11             `"Buy land"'
        byte    d5_12             `"Renovate or house improvement"'
        byte    d5_13             `"Vacation travel local or abroad"'
        byte    d5_14             `"Shopping"'
        byte    d5_15             `"Help parents or relatives"'

        byte    d5_16             `"Give to charity or church"'
        byte    d5_99             `"Others"'
        str45   d5_99_o           `"Where will you put your money (others)?"'

        byte    d6_1              `"Do you have contributions in Philhealth?"'
        byte    d6_2              `"Do you have contributions in SSS?"'
        byte    d6_3              `"Do you have contributions in GSIS?"'
        byte    d6_4              `"Do you have contributions in Pag - ibig Fund?"'
        byte    d6_5              `"Do you have contributions in retirement premiums?"'
        byte    d6_6              `"Do you have contributions in life and accident insurance?"'
        byte    d6_7              `"Do you have contributions in medical insurance?"'

        byte    d6_8              `"Do you have contributions in property insurance?"'
        byte    d6_9              `"Do you have contributions in crop insurance?"'
        byte    d6_10             `"Do you have other contributions?"'
        str33   d6_10_o           `"Other contributions"'
        byte    d7_1              `"I have a habit of saving money regularly"'

        byte    d7_2              `"I prefer not to think about money"'
        byte    d7_3              `"I like to know exactly where my money is spent each month"'
        byte    d7_4              `"I just don't earn enough money to save regularly"'
        byte    d7_5              `"I don't think I'm saving enough for the future"'
        byte    d7_6              `"I feel pressured to have things my friends and neighbors have"'
        byte    d7_7              `"I would like to save money and increase my personal wealth"'
        byte    d7_8              `"I have the ability to save money and increase my personal wealth"'

        byte    d7_9              `"I have difficulty paying my monthly bills"'
        byte    e1_1              `"Takes its commitments seriously enough"'
        byte    e1_2              `"Changes policies with good reason"'
        byte    e1_3              `"Tries hard to keep its promise"'
        byte    e2_1              `"Takes actions that are consistent in its missions"'
        byte    e2_2              `"Acknowledges the mistakes it has made"'
        byte    e2_3              `"Not influenced by politics"'

        byte    e2_4              `"Takes responsible actions to address an issue or crisis"'
        byte    e3_1              `"Does not ignore the views of others who disagree with them"'
        byte    e3_2              `"Partners with NGOs, government, 3rd parties to address societal need"'
        byte    e4_1              `"Is committed to important process for making decisions"'
        byte    e4_2              `"Makes a good faith effort to treat everyone even-handedly"'
        byte    e5_1              `"Can be counted on to do the right thing"'
        byte    e5_2              `"Listens to customer needs"'

        byte    e5_3              `"Places customers ahead of profit"'
        byte    e5_4              `"Creates programs that positively impact the local community"'
        byte    e6_1              `"Has the necessary skills to carry out its job"'
        byte    e6_2              `"Its generally staffed by competent employees"'
        byte    e6_3              `"Offers highly quality products or services"'
        byte    e6_4              `"Is an innovation of new services or ideas"'
        byte    e6_5              `"Has highly - regarded and widely armed top leaders"'

        byte    e6_6              `"Ranks on a global or national top institutions"'
        byte    f1                `"I gained knowledge in my field of expertise"'
        byte    f2                `"I accessed equipment and expertise not available in our school"'
        byte    f3                `"I increased my analytical and/or technical skills"'
        byte    f4                `"I learned techniques for managing and organizing people and projects"'
        byte    f5                `"I obtained advancements such as promotions, trainings, scholarships, etc."'
        byte    f6                `"I increased my ability to influence and to make changes in our work"'

        byte    f7                `"I apply my skills and knowledge gained during the award in our work"'
        byte    f8                `"I introduced new practices or innovations in our organization as a result of ski"'

        str244  f9                `"What are the effects of your SOT application on you as a whole?"'

        float   mo                `"Total number of material outputs (after SOT)"'
        float   advisees
        float   training
        float   a_mb
        float   f
        float   n_c32
        float   t

        float   c
        float   a
        float   r
        float   o
        float   os
        float   im_diff
        float   pr_diff

        float   oco_diff
        float   load
        float   gender            `"Gender"'
        str6    region            `"Region (During SOT)"'
        float   var694            `"Recoded region (NCR/Reg6 = 1)"'
        float   house_during

        float   house_after
        float   house             `"Difference between the current number of houses owned and the number of houses o"'
        float   land              `"Difference between the current number of lands owned and the numbe of lands owne"'
        float   MFE_during          `"Total number of mechanized farm equipments during last SOT application"'
        float   MFE_after          `"Current total number of mechanized farm equipments"'
        float   MFE               `"Difference between the current toral number of MFE and the total number of MFE d"'
        float   LP_during          `"Total number of livestock and poultry during last SOT application"'

        float   LP_after          `"Current total number of livestock and poultry"'
        float   LP                `"Diffenece between the current total numbe of LP and athe total number of LP duri"'
        float   vehicles_during          `"Total number of vehicles during last SOT application"'
        float   vehicles_after          `"Current number of vehicles"'
        float   vehicles          `"Difference between the current total number of vehicles and the total number of "'
        float   vehicles_during_wobikeothers          `"Total number of vehicles excluding bicycles during last SOT application"'
        float   vehicles_after_wobikeothers          `"Current number of vehicles excluding bicycles"'

        float   vehicles_wobikeothers          `"Difference between the current total number of vehicles excluding bicycles and t"'
        float   AG                `"Difference between the current total number of AG and the total number of AG dur"'
        float   boats_during          `"Total number of boats during last SOT application"'
        float   boats_after          `"Current total numbe of boats"'
        float   boats             `"Difference between the current total number of boats and the total number of boa"'
        float   jewellery          `"Difference between the current number of jewellery and the number of jewellery d"'
        byte    sch_r1            `"sch_lvl==     1.0000"'

        byte    sch_r2            `"sch_lvl==     2.0000"'
        byte    sch_r3            `"sch_lvl==     3.0000"'
        byte    lvl_r             `"RECODE of sch_lvl (Elem/HS = 1)"'
        byte    hed_father_r1          `"father_hed==     1.0000"'
        byte    hed_father_r2          `"father_hed==     2.0000"'
        byte    hed_father_r3          `"father_hed==     3.0000"'
        byte    hed_father_r4          `"father_hed==     4.0000"'

        byte    hed_father_r5          `"father_hed==     5.0000"'
        byte    hed_father_r6          `"father_hed==     6.0000"'
        byte    hed_father_r7          `"father_hed==     7.0000"'
        byte    hed_father_r8          `"father_hed==     8.0000"'
        byte    hed_father_r9          `"father_hed==     9.0000"'
        byte    hed_father_r10          `"father_hed==    10.0000"'
        byte    hed_mother1          `"motherr_hed==     1.0000"'

        byte    hed_mother2          `"motherr_hed==     2.0000"'
        byte    hed_mother3          `"motherr_hed==     3.0000"'
        byte    hed_mother4          `"motherr_hed==     4.0000"'
        byte    hed_mother5          `"motherr_hed==     5.0000"'
        byte    hed_mother6          `"motherr_hed==     6.0000"'
        byte    hed_mother7          `"motherr_hed==     7.0000"'
        byte    hed_mother8          `"motherr_hed==     8.0000"'

        byte    hed_mother9          `"motherr_hed==     9.0000"'
        byte    hed_mother10          `"motherr_hed==    10.0000"'
        float   tot_awards
        float   int_nat_awards
        float   tot_trainings
        float   int_nat_trainings
        float   tot_com_trainings

        float   int_nat_com_trainings
        float   appointments
        byte    father_industry1          `"ind_father==     1.0000"'
        byte    father_industry2          `"ind_father==     2.0000"'
        byte    father_industry3          `"ind_father==     3.0000"'
        byte    father_industry4          `"ind_father==     4.0000"'
        byte    father_industry5          `"ind_father==     5.0000"'

        byte    father_industry6          `"ind_father==     6.0000"'
        byte    father_industry7          `"ind_father==     7.0000"'
        byte    father_industry8          `"ind_father==     8.0000"'
        byte    father_industry9          `"ind_father==     9.0000"'
        byte    father_industry10          `"ind_father==    10.0000"'
        byte    father_industry11          `"ind_father==    11.0000"'
        byte    father_industry12          `"ind_father==    12.0000"'

        byte    father_industry13          `"ind_father==    13.0000"'
        byte    father_industry14          `"ind_father==    14.0000"'
        byte    father_industry15          `"ind_father==    15.0000"'
        byte    father_industry16          `"ind_father==    16.0000"'
        byte    father_industry17          `"ind_father==    17.0000"'
        byte    father_industry18          `"ind_father==    18.0000"'
        byte    father_industry19          `"ind_father==    19.0000"'

        byte    father_industry20          `"ind_father==    20.0000"'
        byte    mother_industry1          `"ind_mother==     1.0000"'
        byte    mother_industry2          `"ind_mother==     2.0000"'
        byte    mother_industry3          `"ind_mother==     3.0000"'
        byte    mother_industry4          `"ind_mother==     6.0000"'
        byte    mother_industry5          `"ind_mother==     7.0000"'
        byte    mother_industry6          `"ind_mother==     8.0000"'

        byte    mother_industry7          `"ind_mother==     9.0000"'
        byte    mother_industry8          `"ind_mother==    11.0000"'
        byte    mother_industry9          `"ind_mother==    12.0000"'
        byte    mother_industry10          `"ind_mother==    13.0000"'
        byte    mother_industry11          `"ind_mother==    14.0000"'
        byte    mother_industry12          `"ind_mother==    15.0000"'
        byte    mother_industry13          `"ind_mother==    16.0000"'

        byte    mother_industry14          `"ind_mother==    17.0000"'
        byte    mother_industry15          `"ind_mother==    18.0000"'
        byte    mother_industry16          `"ind_mother==    19.0000"'
        float   educ0_father
        float   educ0_mother
        float   educ1_father
        float   educ1_mother

        float   educ2_father
        float   educ2_mother
        float   voc_father
        float   voc_mother
        float   educ3_father
        float   educ3_mother
        float   fam_educ0

        float   fam_educ1
        float   fam_educ2
        float   fam_voc
        float   fam_educ3
        float   hh_educ0
        float   hh_educ1
        float   hh_educ2

        float   hh_voc
        float   hh_educ3
        byte    winner_1          `"resp==     1.0000"'
        byte    winner_2          `"resp==     2.0000"'
        byte    r_hed             `"RECODE of b1_21 (Current highest educational attainment)"'
        float   ind_16
        float   ind_16r           `"RECODE of ind_16"'

        byte    ind_16_1          `"ind_16==     0.0000"'
        byte    ind_16_2          `"ind_16==     1.0000"'
        byte    ind_16_3          `"ind_16==     2.0000"'
        float   var819
        float   b1_
        float   age
        float   educ01_father

        float   educ01_mother
        float   educ02_father
        float   educ02_mother
        byte    hed1              `"b1_21==     1.0000"'
        byte    hed2              `"b1_21==     2.0000"'
        byte    hed3              `"b1_21==     3.0000"'
        byte    hed               `"RECODE of b1_21 (Current highest educational attainment)"'

        float   fam_educ01
        float   fam_educ02
        float   hh_educ01
        float   hh_educ02
        byte    hed2_1            `"b1_11==     1.0000"'
        byte    hed2_2            `"b1_11==     2.0000"'
        byte    hed2_3            `"b1_11==     3.0000"'

        byte    hedcurr1          `"hed==     1.0000"'
        byte    hedcurr2          `"hed==     2.0000"'
        byte    hed_b4            `"RECODE of b1_11 (Highest educational attainment during the last SOT application)"'
        byte    special_1          `"b1_12==     2.0000"'
        byte    special_2          `"b1_12==     4.0000"'
        byte    special_3          `"b1_12==     5.0000"'
        byte    special_4          `"b1_12==     6.0000"'

        byte    special_5          `"b1_12==     7.0000"'
        byte    special_6          `"b1_12==     8.0000"'
        byte    special_7          `"b1_12==     9.0000"'
        byte    special_8          `"b1_12==    10.0000"'
        byte    special_9          `"b1_12==    11.0000"'
        byte    special_10          `"b1_12==    12.0000"'
        byte    special_11          `"b1_12==    13.0000"'

        byte    special_12          `"b1_12==    14.0000"'
        byte    special_13          `"b1_12==    15.0000"'
        byte    special_14          `"b1_12==    16.0000"'
        byte    special_15          `"b1_12==    18.0000"'
        byte    special_16          `"b1_12==    19.0000"'
        byte    special_17          `"b1_12==    20.0000"'
        byte    special_18          `"b1_12==    21.0000"'

        byte    special_19          `"b1_12==    23.0000"'
        byte    special_20          `"b1_12==    26.0000"'
        byte    special_21          `"b1_12==    99.0000"'
        float   accounts
        float   land_during
        float   land_after
        float   ag_during

        float   ag_after
        float   EF
        float   HF
        float   CF
        float   ageF
        float   retPF
        float   retF

        float   difference_2
        byte    basic_educ          `"RECODE of sch_lvl (School level that the respondent belongs during his/her SOT a"'
        byte    sch_1             `"sch_lvl==Elementary Level"'
        byte    sch_2             `"sch_lvl==High School Level"'
        byte    sch_3             `"sch_lvl==College Level"'
        float   gender_age
        float   age_demeaned

        float   win_age
        float   left
        float   number_yrs
        float   ave_mo
        float   age2
        byte    reg_1             `"region==1"'
        byte    reg_2             `"region==10"'

        byte    reg_3             `"region==11"'
        byte    reg_4             `"region==12"'
        byte    reg_5             `"region==2"'
        byte    reg_6             `"region==3"'
        byte    reg_7             `"region==4A"'
        byte    reg_8             `"region==4B"'
        byte    reg_9             `"region==5"'

        byte    reg_10            `"region==6"'
        byte    reg_11            `"region==7"'
        byte    reg_12            `"region==8"'
        byte    reg_13            `"region==9"'
        byte    reg_14            `"region==ARMM"'
        byte    reg_15            `"region==CAR"'
        byte    reg_16            `"region==Caraga"'

        byte    reg_17            `"region==NCR"'
        byte    type_school
        float   win_prom          `"interaction term - winner and promotions"'
}
