# Supplementary material for: Survey data of finalists and winners in the search for outstanding teachers in the Philippines, 1988–2010
Source: Data Brief. 2020 Aug 27;32:106238. doi: 10.1016/j.dib.2020.106238 (PMC7474403; doi:10.1016/j.dib.2020.106238)
Supplement: Supplementary file 1 — Appendix A. Anonymized data set in comma-separated values file (.csv) with accompanying data dictionary (.txt). DIB A1 Ravago and Mapa Metrobank Teachers.csv DIB A2 Ravago and Mapa Metrobank Teachers.txt DIB A3 Ravago and Mapa Metrobank School Head.csv DIB A4 Ravago and Mapa Metrobank School Head.txt [file mmc1.zip › DIB Ravago and Mapa Appendix A/DIB A3 Ravago and Mapa Metrobank School Head.csv]

id	id_str	ctrl_id	date_enum	ts	tf	date_enc	note_enc	school_type	a3_2_muni	a3_3_prov	a3_4_reg	a4	a5	a6	a7	a7_1_11	a7_1_12	a7_1_13	a7_1_14	a7_2	a7_2_yr	a7_3	a8_11	a8_12	a8_13	a8_14	a8_21	a8_22	a8_23	a8_24	a9_1	a9_2	b1_11	b1_12	b1_13	b1_14	b1_15	b1_16	b1_21	b1_22	b1_23	b1_24	b1_25	b1_26	b2_11	b2_12	b2_13	b2_14	b2_15
53	53	248	3/6/2014	12/31/1899	12/31/1899	9/1/2014		0	Calabanga	Camarines Sur	5	1	1	581	1	1							9			9	15			15			400	50					581	55	6	90.81			11
91	91	91	5/21/2014	12/31/1899	12/31/1899	8/11/2014		0	Butuan City	Butuan	CARAGA	2	3	552	0					1	1997		50	20	10	80	80	30	20	130			676						552	45	0				100	2	6		2
93	93	93	3/10/2014	12/31/1899	12/31/1899	8/11/2014		0	Tondo	Metro Manila	NCR	1	3	5000	1				already noted in his craft (performance)								158	6	1	165			4340	1085	236	94.65	78.91	91.22	4860	1065	282	92.76	82.18	75.85
20	20	215	5/10/2014	12/31/1899	12/31/1899	8/27/2014		0	Cotabato City	Cotabato	12	1	2	4492	0					1	2009	1	112	19	4	135	117	24	4	135			5062	942		100.25	114.42	141.051	4462	1073		99.85	96.24	114.62	28	1	3	24	1
9	9	9				7/13/2012		0	Quiapo	Metro Manila	NCR	1	3	3154	1	1							70	18	0	98	84	10	0	94			3000	400	30	90	90	90	3154	500	2.47%	95.4	72.03	73.87	36	1	0	0	1
38	38	233	3/13/2014	12/31/1899	12/31/1899	8/31/2014		0	Masbate City	Masbate	5	1	2	1506	1	0	1	0					33	20	1	54	33	20	1	54									1506	226		80	83	85	40	1	0	0	1
1	1	1				7/13/2014		0	Taytay	Rizal	4-A	1	2	2556	1	1							60	12	0	72	70	8	0	78			4000	500	20	80	95	95	2556	360	0	99	100	100	63	1	2	0	1
26	26	26	5/14/2014	12/31/1899	12/31/1899	7/15/2014		0	Butuan City	Agusan del Norte	CARAGA	1	3	2147	0					1	2010		35	8	2	45	41	11	0	52			1750	258	6	97	67	91	2147	264	0	97	96	92	39	1	1	0	1
52	52	52	3/13/2014	12/31/1899	12/31/1899	7/24/2014		0	Roxas City	Iloilo	6	1	1	5001	1	1											220	39	1	260									5439	1250	10%	97.5	97.5	97.5	90	1	2	30	3
13	13	208	2/18/2014	12/31/1899	12/31/1899	8/27/2014		0	Bacolod City	Negros Occidental		1	2		1				principal				18	5	0	23	20	5	0	25			300	0	0	100	100		339	6	0	100	100		2	1		2	2
54	54	249	3/17/2014	12/31/1899	12/31/1899	9/1/2014		0	Caloocan			1	2	1286	1	1							30	1	0	31	33	1	0	34			700	100	50	90	80	80	1216	173	83	97	95.23	68.07	11	1	0	0	1
62	62	62	5/14/2014	12/31/1899	12/31/1899	7/25/2014		0				1	3	602	1		1						0	33	25	58	0	8	32	40			214						552						13	1	1	1	1
24	24	24	5/8/2014	12/31/1899	12/31/1899	7/13/2014		0	Davao City	Davao		1	3	6000	1	1							80	10	10	100	105	104	4	213			4000	1200	10	0.5	92	92	6000	1200	600	10	90	90	80	1	3	0	2
8	8	203				8/26/2014		0	Manila		NCR	1	3	3621	1	1																							3621	244	35	89.05	84.83	66.67	63	1	10	0	1
19	19	214	5/14/2014	12/31/1899	12/31/1899	8/27/2014		0	Cotabato City	Cotabato	12	1	2	7828	1	1							141	32		173	79	61	53	193			7534	977	0	90.42	85.81	77.3	7828	997	0	91.78	84	85.68	132	1	0	20	2
57	57	57	3/27/2014	12/31/1899	12/31/1899	7/24/2014		0	Makato	Aklan	6	1	1	1724	1	0	0	0	same district				29	5	0	34	12	47	0	59			999	170	0	100	100	100	1724	336	2	99	99	99	39	1	0	0	1
30	30	225	5/21/2014	12/31/1899	12/31/1899	8/30/2014		0	Catbalogan	Samar	8	1	1	1238	1	1	0	0					40	2		42	36	5		41			1169	180			100	92	1238	135			100	95	34	1	0	0	1
4	4	23	3/18/2014	12/31/1899	12/31/1899	8/26/2014		0	Malolos	Bulacan	3	1	3	496	1	1							35	12	7	54	7	30	17	54															37	1	2	0	0
75	75	75	3/11/2014	12/31/1899	12/31/1899	8/11/2014		0	Pavia	Iloilo	6	1	1	3234	1	0	0	0	Same district								88	25	0	117			greater than 3234	greater than 714	greater than 10	93	80	85	3234	714	7	93.36	80.31	85.46	54	2	6	120	1
50	50	50	3/5/2014	12/31/1899	12/31/1899	7/24/2014		0				1	1	264	1	1							0	7	0	7	0	7	0	7			210	30	0	100	100	100	264	42	0	100	100	100	5	1	0	0	1
59	59	59	3/21/2014	12/31/1899	12/31/1899	7/24/2014		0	Ibajay	Aklan	6	1	1	510	1	1	0	0					12	2	1	15	7	4	2	13			492	102					510	112	10	95	98	98
76	76	76	3/5/2014	12/31/1899	12/31/1899	8/11/2014		0	Tubungan	Iloilo	6	1	1	834	1	0	0	0	Same district								25	5	0	30			678	113	0	100	100	100	834	137	5	99	99	99	28	1	2	8	1
34	34	34	5/17/2014	12/31/1899	12/31/1899	7/15/2014		0				1	2	492	1		1						8	9	2	19	3	13	3	19			400	90	0	0.5	100	100	384	92	1	0.2	100	99.5	8	1	0	0	0
56	56	251	3/27/2014	12/31/1899	12/31/1899	9/1/2014		0	San Mateo	Isabela	2	1	1	133	1	1							5	1	0	6	7	0	0	7			125	26		78	82	82	133	13		84.26	61.9	61.9	7	1	1	0	1
56	56	56	3/27/2014	12/31/1899	12/31/1899	7/24/2014		0	Malinao	Aklan	6	1	1	720	1	1	0	0	former teacher								30	2	0	32									720	128	10	95	98	98
36	36	36	5/12/2014	12/31/1899	12/31/1899	7/15/2014		0	Baroy	Lanao del Norte	10	1	1	2497	0					1	2010		69	8	0	77	77	7	0	84			2420	490	42	96	59	0	2497	516	98	87	92	0	36	2	5	20	1
7	7	7	5/8/2014	12/31/1899	12/31/1899	7/13/2014		0	Davao City			1	3	2000	1			1					78	10	2	90	68	14	4	86			2413	445	13.20%	90.9	73.5	83.25	2204	486	45	92.41	71.89	78.18	45	1	5	20	2
99	99	99	3/21/2014	12/31/1899	12/31/1899	8/11/2014		0	Laoag City	Ilocos Norte	1	1	3	3048	1	1	1						112	5	1	118	116	8	1	125			2912	734	8	97.62	88.62	95.81	3048	756	11	93.33	82.51	87.56	43	1	8	55	3
59	59	254	5/26/2014	12/31/1899	12/31/1899	9/1/2014		0	Quezon City	Metro Manila	NCR	1	3	1300	1	0	0	0	via my son(QCSHS Graduate)				76	3	1	80	70	5	3	70			926	255		96.8	100	100	1364	316		100	100	100	36	3	9	98	4
40	40	235	5/7/2014	12/31/1899	12/31/1899	8/31/2014		0	Panabo	Davao Del Norte	11	1	2	2850	1	1	0	0					46	10	0	56	19	50	1	70			2200	292	1	98.58	91	99.15	2450	289	2	98.81	100	99.75	47	1	0	0	2
37	37	232	3/28/2014	12/31/1899	12/31/1899	8/31/2014		0	Aparri	Cagayan Valley	2	1	2	508	1	1							10	4	0	14	10	6	1	17			424	56	5	99.11	77	77	432	59	6	94.29	90.77	92.31	12	1	0		1
96	96	96	3/7/2014	12/31/1899	12/31/1899	8/11/2014		0		Metro Manila	NCR	1	3	2406	1			1					57	3	0	60	69	5	0	74			2742	397	0	98	100	34.31	2513	388	0	86	83	83	38	0	1	0	1
81	81	81	5/16/2014	12/31/1899	12/31/1899	8/11/2014		0	Matatalam	North Cotabato	12	1	2	1264	0							1	20	4	2	26	27	6	3	36									1264	97.75	2.17	92.11	91.58	91.58
69	69	69	2/24/2014	12/31/1899	12/31/1899	8/10/2014		0	San Carlos	Negros Occidental	6	1	1	959	1	1						1	25	1	0	26	22	2	0	24			800	1000	5	20	95	90	959	130	5	90	95	90	16	1	0	0	1
5	5	5	3/19/2014	12/31/1899	12/31/1899	7/13/2014		0	Bacag, Villasis	Pangasinan		1	1	124	1	1							3	1	0	4	10	0	0	10			101	14	0	100	100	100	124	17	0	100	100	100	5	0	0	0	1
12	12	12	5/20/2014	12/31/1899	12/31/1899	7/13/2014		0	Manila	Metro Manila	NCR	1	3	5000	1		1						300	11	0	311	204	22	1	227			6000	1500	150	20	70	70	5000	1000	68	10	75	80	77	1	20	9	2
45	45	45	3/28/2014	12/31/1899	12/31/1899	7/24/2014		0	Altavas	Aklan	6	1	1	965	1	1	0	0	Husband								29	6	0	35									965	154	2	100	91	96	24	1	0	2	1
74	74	74	3/11/2014	12/31/1899	12/31/1899	8/11/2014		0	Guimbal	Iloilo	6	1	1	1250	1	0	0	0	Same district				38	2	0	40	40	2	1	43			1500	200	0	96	90	90	1250	142	0	96	90	90.83	42	1	1	4	1
80	80	80	3/17/2014	12/31/1899	12/31/1899	8/11/2014		0	Cebu City	Cebu	7	1	3	1100	0					1	2010		29	9	0	38	29	9	0	38			1144	237	11.46	74.36	67		1236	253	7.5	74.36	64.43	6.8	less than 25	1	1	30	1
19	19	19	4/3/2014	12/31/1899	12/31/1899	7/13/2014		0	Atimonan	Quezon	4-A	1	2	2097	1			1					0	64	0	64	0	66	0	66			2047	338	0	96	92	91.5	2097	319	0	94.37	97.76	77.6	30	1	1		3
24	24	219	3/5/2014	12/31/1899	12/31/1899	8/30/2014		0	Calabanga	Camarines Sur	5	1	3	1828	0					1		1	35	7	1	43	42	11	1	54			1520	192	0.56	98.56	72.16	72.16	1828	236	52	96.74	88.06	89.93	34	1		0	1
43	43	43	4/1/2014	12/31/1899	12/31/1899	7/24/2014		0				1	2	13000	1	1	0	0	Brother								59	371	46	476									13000	3000	130	90	90	90	60	1	45	30	3
31	31	226	5/14/2014	12/31/1899	12/31/1899	8/31/2014		0	Manila			1	2	1386	1	1	0	0					70	48	2	120	7	65	1	73			2079	486	5	90	89	89	1386	324	20	90	88	88	45	2	2	0	4
65	65	260	5/14/2014	12/31/1899	12/31/1899	9/1/2014		0				1	2	4298	1	1							74	80	1	155	60	85	2	147			4909	747	1	96.51	95.03	97.45	4298	589	1	92.74	82.34	82.49	76	1	1	0	1
21	21	216	4/3/2014	12/31/1899	12/31/1899	8/30/2014		0	Calapan	Oriental Mindoro	4B	1	3	3218	1	1	0	0						10	2	85		15	3	93			2649	428	11	99.07	85.42	58.92	2852	479	3	98.04	92.16	55.91	61	1		6	2
88	88	88	3/19/2014	12/31/1899	12/31/1899	8/11/2014		0	Cebu City	Cebu	7	1	3	6817	1			1					32	38	47	117	38	45	44	127									6817	1514	0				80	2	5	0	1
4	4	4	3/19/2014	12/31/1899	12/31/1899	7/13/2014		0	Malisiqui	Pangasinan		1	2	3139	1	1							8	3	2	13	56	57	5	118			3000	0	10	0	0	0	3139	681	28	95	95	95	12	0	0	0	1
11	11	206				8/27/2014		0	Santiago	Isabela	2	1	2	2165	1	1	1						45	7	1	53	49	9	2	60			1870	211	0.06%		99.94%	82.42%	2011	237	0.77%		75.48%	76.28%	41	1	1	10	1
7	7	202				8/26/2014		0	Basco	Batanes	2	1	2	726	1	1							37	5	0	42	41	7	0	48			447	86	12	96	73	93	726	187	13	99	95	99	20	1	1	1	1
25	25	25	4/2/2014	12/31/1899	12/31/1899	7/13/2014		0	Tiaong	Quezon	4-A	1	3	3093	1				Department				97	5	0	102	110	12	1	123			3307	92.02%	0	96.84	92.89	76.65	3043	97.76%	0	90.15	100	74.97	52	1	1	20	1
39	39	234	5/22/2014	12/31/1899	12/31/1899	8/31/2014		0	Tacloban City	Leyte	8	1	2	83	1	1	0	0									9	4	1	14									83	18	3	90	90	90
66	66	261	5/13/2014	12/31/1899	12/31/1899	9/1/2014		0	Manila			1	2	4294	1				School Nurse				233	15	2	250	95	25	1	119			3949	840	21	92.09	80.08	80.73	4294	850	20	93	78.21	77.72	73	3	1	5	1
26	26	221	3/3/2014	12/31/1899	12/31/1899	8/30/2014		0	Naga	Camarines Sur	5	1	2	3600	1	1	0	0					50	35	50	135	30	27	8	65			2000	500	50	50	50	90	3600	1700	100	100	50	90	20	1	9	0	1
28	28	223	5/20/2014	12/31/1899	12/31/1899	8/30/2014		0	Calbayog City	Samar	8	1	1	1909	1	0	0	0	Forner teacher in Grade 3 in the same school				65	7	0	72	52	5	0	57					16	91.67	99	78.85	1909	306	9	100	99	81.98
44	44	239	2/24/2014	12/31/1899	12/31/1899	8/31/2014		0	Legazpi City	Albay	5	1	2	410	1	1	0	1	Inventors' League				30	5	2	37	18	6	3	27			1000	200		85	100	100	410	107		85	100	100	12	1	2	0	1
15	15	210	2/19/2014	12/31/1899	12/31/1899	8/27/2014		0	Bacolod City	Negros Occidental	6	2	2	1500	1	0	1	0	as a friend				62	2	1	65	71	4	1	76			1450	200		98	98	95	1500	102		98	100	100	24	1	4	50	1
15	15	15	5/5/2014	12/31/1899	12/31/1899	7/13/2014		0	Davao City			1	2	8836	1			1					140	20	0	160	71	202	2	275			14000	2000	1400	2	64	64	8836	1620	32	0.36	71	71	54	1	2	50	1
83	83	83	5/21/2014	12/31/1899	12/31/1899	8/11/2014		0	Quezon City	Metro Manila	NCR	1	1	5173	1	0	0	0	knows as a Metrobank Awardee								113	10	1	114			2000	333	10	96	97	97	5123	706	5	90	93	93	32	1	0	0	1
55	55	250	5/6/2014	12/31/1899	12/31/1899	9/1/2014		0	Nabunturan	Compostela Valley		1	1	2772	1	1							98	0	0	98	99	7	1	107			3326	743			100	100	2093	641			100	100	50	1	0	0	2
54	54	54	3/14/2014	12/31/1899	12/31/1899	7/24/2014		0	Roxas City	Capiz	6	1	1	181	1	1	1	0					7	0	0	7	7	0	0	7									181	25	11	88.5	73.9	74.24	5	0	0	1	0
38	38	38	5/7/2014	12/31/1899	12/31/1899	7/15/2014		0	Iligan City		10	1	1	2087	1	1	0	1					57	6	0	63	67	8	1	76			1699	268	88	103.5	61.34	94.57	2087	407	1.25%	83.3	97.6	74.25	30	1	3	0	1
65	65	65	3/20/2014	12/31/1899	12/31/1899	7/25/2014		0	Dumaguete City	Negros Oriental	7	1	3	400	1	0	1	0					0	6	14	20	0	3	27	30			400	32	5 to 8%				400	32	5 to 8%				50	1	4		2
47	47	47	3/21/2014	12/31/1899	12/31/1899	7/24/2014		1	Ibajay	Aklan	6	1	1	1135	1	1											31	1	2	34									1135	168	0	100	100	98	24	1	1	0	2
18	18	213	5/16/2014	12/31/1899	12/31/1899	8/27/2014		1	Midsayap	Cotabato	12	1	2	2500	1	1							38	2	0	40	42	5	1	48			2100	598	1	99.05	110.01	111.61	2500	612	2	98.92	99.15	99.05	15			1	1
32	32	227	5/24/2014	12/31/1899	12/31/1899	8/31/2014		1	Dulag	Bohol	7	1	1	2203	1	1	1	0									48	18	2	68						95			2203	448	4%	92	95	92
8	8	8				7/13/2014		1	San Sebastian, Tarlac City	Tarlac		2	3	642	1	1	1						22	1	0	23	18	2	0	20			668	98%	1.53%	98.33	94.9	80.17	642	100%	0.79%	97.45	71.55	71.55	21	1	0	0	1
64	64	64	3/21/2014	12/31/1899	12/31/1899	7/25/2014		1	Zamboanguita	Negros Oriental	7	1	2	1123	1				teacher							less than 31	28	2	1	31					2.15%		74.77	93.55	1123	151	9		76.72	100.38	24	1	2	0	1
27	27	27	5/16/2014	12/31/1899	12/31/1899	7/15/2014		1	Butuan City	Agusan del Norte	CARAGA	1	2	5869	0					1	1997		110	10	0	120	108	30	2	140			4500	500	86%	85	90	95	5869	852	37%	96	98	100	50	1	1	0	1
51	51	246	3/7/2014	12/31/1899	12/31/1899	9/1/2014		1	Daet	Camarines Norte	5	1	3	441	1				Former Dean of College of Education				60	12	0	72	13	9	0	22			1350	450			100		441	100%		100	100	100	30	1	4	0	1
10	10	10				7/13/2014		1	Tarlac City	Tarlac	3	1	2	2590	0					1	2006		59	7	3	69	58	12	1	71			3000	400	2%	98	100	100	2590	370	0	97.65	100	100	38	1	2	0	1
29	29	29	5/16/2014	12/31/1899	12/31/1899	7/15/2014		1	Dapa	Surigao del Norte	CARAGA	1	3	1539	1	1							38	3	0	41	49	9	1	59			1288	285	64	91.31	78.54	79.12	1539	391	40	88.42	87.67	82.07	30	1	1	1	1
86	86	86	5/15/2014	12/31/1899	12/31/1899	8/11/2014		1	Manila	Metro Manila	NCR	1	2	5083	1	1							150	0	0	150	162	0	0	162			5207	788	42	95.2	88.44	88.66	5083	798	41	93.02	80.69	82.71	78	1	1	0	1
48	48	243	3/6/2014	12/31/1899	12/31/1899	8/31/2014		1	Pili	Camarines Sur	5	1	2	4122	0					1	1994		100	10	0	110	167	20	4	191			3512	767	164				4122	877	3.63	98.65	84.73	84.89	92	2	1	1	2
29	29	224	5/20/2014	12/31/1899	12/31/1899	8/30/2014		1	Calbayog City	Samar	8	1	1	318	1	1	0	0									8	3	0	11			410	40		92.53	93.2	96.58	318	44		98.56	95.77	98.95	10	1			1
3	3	14	3/14/2014	12/31/1899	12/31/1899	8/26/2014		1	La Trinidad	Benguet	CAR	1	3	2820	1	1	1						12	24	28	64	6	34	32	72									2820	174	57				30	1	10	0	0
98	98	98	3/20/2014	12/31/1899	12/31/1899	8/11/2014		1	Badoc	Ilocos Norte	1	1	1	260	1	1							10	1	0	11	9	2	0	11			207	34	0	100	98.55	100	260	36	0	100	97.69	100	11	1	0	0	1
6	6	6	4/3/2014	12/31/1899	12/31/1899	7/13/2014		1	Caluag	Quezon	4-A	1	3	290	1		1						2	6	0	8	2	6	0	8			256	45	0	97	100	89	290	49	0	96	100	97	7	0	0	0	1
67	67	262	5/22/2014	12/31/1899	12/31/1899	9/1/2014		1	Manila		NCR	2	2	3000	1	1							51	18	1	70	55	28	2	85			2915	465		94.82	81.06	81.06	3050	460		100	92.73	92.73	36	1	2	0	1
12	12	207	4/3/2014	12/31/1899	12/31/1899	8/27/2014		1	Calapan	Oriental Mindoro	4B	1	2	1328	0					1	2005	1	31	4	0	35	29	9	0	38			1295	165	2(0.55)	1.49	81.55	81.55	1326	183	5(1.07)	1.57	81.42	81.42	30	1	0	2	1
94	94	94	2/7/2014	12/31/1899	12/31/1899	8/11/2014		1	Diliman, Quezon City	Metro Manila	NCR	1	2	1044	1	3	3	3									70	18	3	91			942	224	0				947	227	15				42	3	14	60	1
23	23	218	3/6/2014	12/31/1899	12/31/1899	8/30/2014		1	Nabua	Camarines Sur	5	1	2	2500	1	1	0	1	personal acquiantances				180	20	5	205	214	10	7	231			2000	200	87	95.95	89.31	93.51	2500	200	67	96.74	80.79	88.98	50	1	1	0	1
20	20	20				7/13/2014		1	Tanauan City			1	2	2298	1	1							20	33	2	55	20	33	2	55			1679	275	0	0	86	90	1799	238	0	0	92	92	36	1	4	2	1
97	97	97	3/21/2014	12/31/1899	12/31/1899	8/11/2014		1	Laoag City	Ilocos Norte	1	1	3	1671	1	1							2	31	22	55	38	51	24	113			1128	263	0				1705	352	0				13	1	5	25	4
71	71	71	3/14/2014	12/31/1899	12/31/1899	8/10/2014		1	Virac	Catanduanes	5	1	3		1	1	0	1					69	0	0	69	65	26	11	102			422	42	0	0	0	0	749	72	0	0	0	0		1	2	1	1
72	72	72	3/13/2014	12/31/1899	12/31/1899	8/10/2014		1	Roxas City	Iloilo	6	1	1	1733	1	1	1										31	10	0	41									1733	234	0	0	100	100	38	0	3	6	1
61	61	61	5/16/2014	12/31/1899	12/31/1899	7/24/2014		1	Midsayap	North Cotabato	12	1	3	2241	1	1							58	16	2	76	34	56	22	92			2262	98.66%	6.83%	85.14	71.78	72.77	2241	94.47%	7.33%	88.9	78	82.57	47	1	1	0	3
46	46	241	5/20/2014	12/31/1899	12/31/1899	8/31/2014		1	Calbayog City	Samar	8	1	1	1592	1	1							27	7		34	50	2		52			2007	298	3%	90	95	89	1996	288	45	87	93	53	31	2	3	52	2
49	49	49	3/20/2014	12/31/1899	12/31/1899	7/24/2014		1	Kalibo	Aklan	6	1	2	900	1	1											36	2	0	38									900	107	0	100	100	90	14	1	1	10	1
90	90	90	2/28/2014	12/31/1899	12/31/1899	8/11/2014		1	Iloilo City	Iloilo	6	1	2	3886	1	1	1										131	35	5	171			4000	1000	50	0	99	99	3886	900	43	0	99	99	70	3	3	100	3
85	85	85	5/22/2014	12/31/1899	12/31/1899	8/11/2014		1	Espana, Manila	Metro Manila	NCR	1	2	6247	1	1							78	70	2	150	126	100	5	231			5797	1317	2	93	75.88	80.88	6247	1425	2	94.46	77.34	79.77	90	1	26	10	2
77	77	77	2/26/2014	12/31/1899	12/31/1899	8/11/2014		1	Iloilo City	Iloilo	6	1	2	280	1	1	1	0	Kumare				13	12	1	26	6	15	1	22			400	90	50	80	80	80	280	62	40	80	77.5	77.75	12	1	4	20	1
69	69	264	5/15/2014	12/31/1899	12/31/1899	9/3/2014		1				1	2	4329	1	1							83	35		118	94	31	1	126			4297	676	26	94.54	81.84	82.23	4329	667	15	98.84	84.1	84.1	68	1	1	1	1
25	25	220	3/5/2014	12/31/1899	12/31/1899	8/30/2014		1	Calabanga	Camarines Sur	5	1	2	736	1	1	0						20	2	0	22	14	2	0	16			492	57	16	98	75.3	80.05	736	83	3	94.44	73.64	75.23	16	1	0	0	1
33	33	228	6/6/2014	12/31/1899	12/31/1899	8/31/2014		1	Jagna	Bohol		1	1	911	1	1	0	0									15	24		39									911	146	4	108.52	100	100
10	10	205	3/19/2014	12/31/1899	12/31/1899	8/26/2014		1	Bantay	Ilocos Sur	1	1	1	164	1	0	0	0	former teacher in the school				10			10	5	2	1	8			150	20	0	93	67	65	164	23	2	94	88	80	9	1			1
17	17	17	3/4/2014	12/31/1899	12/31/1899	7/13/2014		1	iriga City	Camarines Sur	5	1	3	150	1	1	0	1					8	0	0	8	21	1	1	23			82	20	8	97	100	98	150	25	8	97	100	98	7	0	0	0	1
50	50	245	2/25/2014	12/31/1899	12/31/1899	8/31/2014		1	Legazpi City	Albay	5	1	2	3294	1	0	0	1									95	2	1	98									3294	500	0
84	84	84	5/19/2014	12/31/1899	12/31/1899	8/11/2014		1				1	2	5461	1	1							44	69	1	134	44	78	2	143			3966	599	36	97.1	86.06	86.35	5461	617	4	96	91.81	91.81	62	3	1	1	1
53	53	53	4/1/2014	12/31/1899	12/31/1899	7/24/2014		1	Iloilo City	Iloilo	6	1	2	598	1	1											34	9	1	44			303	52	0	100	100	100	598	131	0	100	100	100	24	1	2	15	1
57	57	252				9/1/2014		1	Carmona	Cavite		1	3	2063	1	0	0	1					42	0	0	42	55	2	0	57			1912	290	5	98	90	90	2063	322	21	99	89	89	33	1	2	37	1
9	9	204				8/26/2014		1	Tarlac City	Tarlac	3	1	1	1528	1			1									37	7	0	44									1528	205	1	94.82	97.98	84.12	20				1
55	55	55	3/19/2014	12/31/1899	12/31/1899	7/24/2014		1	Oton	Iloilo	6	1	1	3439	0					1	2011	1	87	5	1	93	123	7	5	145									3439	869	200	91.83	78.76	83.87	72	1	2	50	3
31	31	31				7/15/2014		1	Oroquieta City	Misamis Occidental	10	1	2	619	1	1							28	2	0	30	25	6	0	31			531	104	8	95	83	82	619	84	2	97	88	85	24	1	0	0	1
18	18	18	3/6/2014	12/31/1899	12/31/1899	7/13/2014		1	Pili	Camarines Sur	5	1	2	2725	1		1						9	10	2	23	9	10	2	23			765	77	2				2765	151	2				25	2	0	22	1
48	48	48	3/28/2014	12/31/1899	12/31/1899	7/24/2014		1	Banga	Aklan	6	1	1	1226	1	1							32	10	0	42	33	18	0	51									1226	210	1	98	99	99.92	32	1	0	1	1
41	41	41	3/12/2014	12/31/1899	12/31/1899	7/24/2014		1	Leganes	Iloilo	6	1	1	1572	1	1	1						40	32	0	72	25	45	0	70			2505	428	122				2139	400	107	93.3	92.62	89.91	34	1	3	30	1
73	73	73	3/4/2014	12/31/1899	12/31/1899	8/10/2014		1	Jaro	Iloilo	6	1	2	3000	1	0	1	0					6	50	4	60	4	45	5	54			3500	500	10	85	88	85	3000	400	15	88	88	85	16	3	3	10	2
42	42	42	3/13/2014	12/31/1899	12/31/1899	7/24/2014		1	Roxas City	Iloilo	6	1	1	1488	1	0	1	0									28	6	0	34									1488	185	0	81.04	81.02	100
33	33	33	5/20/2014	12/31/1899	12/31/1899	7/15/2014		1	Oroquieta	Misamis Occidental	10	1	2	1787	1	1							56	5	0	61	71	3	0	74			1464	229	3	101.44	84.5	91.27	1787	262	0	98.69	98.76		53	1	0	8	1
39	39	39	5/19/2014	12/31/1899	12/31/1899	7/15/2014		1	Dipolog City		9	1	1	4098	1				Department Head				145	11	1	157	152	17	3	172			3722	88.90%	7.53%	88.11	69.56	78.24	4092	94.95%	9.20%	91.45	73.91	82.04	75	2	2	2	2
46	46	46	3/21/2014	12/31/1899	12/31/1899	7/24/2014		1	Ibajay	Aklan	6	1	2	2513	1	1	0	0					12	2	0	14	7	8	0	15									2513	419	8	90.96	96.5	95.73	12	1	1	0	1
27	27	222	3/4/2014	12/31/1899	12/31/1899	8/30/2014		1	Iriga	Camarines Sur	5	1	3	605	1	0	0	1									19	19	0	38			575	100	0	97.95	77.14	98.04	605	76	0	98.53	97.06	93.41	18	1	0	0	1
40	40	40	3/12/2014	12/31/1899	12/31/1899	7/24/2014		1	Barotac Viejo	Iloilo	6	1	1	2085	1	1							76	5	0	84	70	9	1	80			2200						2085	382	15	87	68.27	73.1	36	1	2	50	1
22	22	217	5/9/2014	12/31/1899	12/31/1899	8/30/2014		1	Davao City	Davao		1	2	356	1	1	0	0					28	7	1	36	14	24	2	40			359	89	2	98%	98%	99%	359	90	5	99%	100%	98%	16	1	0	20	1
11	11	11	2/21/2014	12/31/1899	12/31/1899	7/13/2014		1	Quezon City	Metro Manila	NCR	2	2	4220	1	1							36	53	4	93	135	51	1	187			4170	484	21	100	100	100	4220	523	22	100	100	100	104	1	3	0	3
100	100	100	3/22/2014	12/31/1899	12/31/1899	8/11/2014		1	Laoag City	Ilocos Norte	1	1	3	456	1	1							17	3	0	20	9	8	0	20			350	80	0	98	98	100	456	113	0	98	98	100	17	1	2	20	2
89	89	89	3/17/2014	12/31/1899	12/31/1899	8/11/2014		1	Lahug	Cebu	7	1	3	1351	1	1	1	1									8	19	8	35									380						13	1	8		0
101	101	101	5/3/2014	12/31/1899	12/31/1899	8/11/2014		1	Munoz	Nueva Ecija		1	2	1300	1		1																												33	1	18	10	0
34	34	229	5/9/2014	12/31/1899	12/31/1899	8/31/2014		1	Midsayap	Cotabato	12	1	2	1339	1	1							33	4	0	37	27	9	1	37									1339	182	6	86.78	94	80.12	28			1	1
30	30	30	5/13/2014	12/31/1899	12/31/1899	7/15/2014		1	Surigao City	Surigao del Norte	CARAGA	1	2	3234	1				Principal (2001)				116	7	6	129	127	13	2	142			4338	717	285	87.3	71.14	76.64	3234	718	103	93.23	65.87	68.81	46	1	1	0	1
6	6	201	3/21/2014	12/31/1899	12/31/1899	8/26/2014		1	Batac	Ilocos Norte	1	1	3	246		1							11	13	1	25	8	11	0	19			596	144		98.5	98.5	98.5	270	81		98.5	98.5	98.5	17	1	3	0	1
35	35	230	3/26/2014	12/31/1899	12/31/1899	8/31/2014		1	Alicia	Isabela	2	1	1	648	1	1	1	0					6	1	0	7	82	5	1	88			489	32		95.97	85.02	100	640	40		93	95.29	100	6	0			0
58	58	253	5/19/2014	12/31/1899	12/31/1899	9/1/2014		1	Quezon City	Metro Manila		1	3	5700	0					1	2011	0	167	16	3		188	19	1				6000	1215	5.6	87	89	88	5700	1254	0	89	89	89	129	1	4	16	1
3	3	3	3/17/2014	12/31/1899	12/31/1899	7/13/2014		1	Muntinlupa	Metro Manila	NCR	1	3	6947	1	1							70	15	0	85	174	27	4	205			8396	1420	409	100	100	100	6947	1305	454	100	100	100	82	1	1	20	2
58	58	58	3/20/2014	12/31/1899	12/31/1899	7/24/2014		1	Kalibo	Aklan	6	1	1	722	1	1	1						25	1	0	26	32	2	0	33									722	190	0	99	99.19	99.19	10	1	4	2	2
70	70	70	3/1/2014	12/31/1899	12/31/1899	8/10/2014		1	Bacolod City	Negros Occidental	6	2	2	1001	1	1	1	0	God Mother in wedding			1					30	38	7	75			1500	100	5 to 10	95	98	98	1001	51	5	95	98	98	13	1	8	10	1
79	79	79	5/20/2014	12/31/1899	12/31/1899	8/11/2014		1	Mlang	North Cotabato	12	2	1	2182	1	1							37	5	0	42	46	10	0	56									2182	278	22	24	93	94	45	1	0	0	1
49	49	244	2/26/2014	12/31/1899	12/31/1899	8/31/2014		1	Guinobatan	Albay	5	1	1	4211	0					1	2002						157	25	1	183			3617	803	136	94	87	87	4211	882	122	89.65	66.32	69.47	88	1	2	0	4
62	62	257	5/22/2014	12/31/1899	12/31/1899	9/1/2014		1	Quezon City			1		350	1	0	0	1					25	20	15	60	4	30	26	60			100	20	20	70	98	90	50	35	20	70	98	90	10	0	0	3
36	36	231	3/26/2014	12/31/1899	12/31/1899	8/31/2014		1	Ilagan	Isabela	2	1	2	1368	1	1	0	0					34	3	1	38	36	3	2	40			1168	196	88	99.67	97.76	98.32	1309	178		98.01	97.8	97.8	43	1			1
23	23	23	4/2/2014	12/31/1899	12/31/1899	7/13/2014		1	Lucena City	Quezon	4-A	1	2	1021	1			1					14	8	0	22	11	12	2	25			1019	149	0	102	100	101	1021	169	0	98	97	61	22	0	0	0	1
22	22	22	3/27/2014	12/31/1899	12/31/1899	7/13/2014		1	Bayombong	Nueva Vizcaya	2	2	2	1084	1			1					24	5	1	30	29	6	0	35			900	200	45	92	90	90	1084	243	12	100	100	100	16	1	4	60	1
47	47	242	5/21/2014	12/31/1899	12/31/1899	8/31/2014		1	Catbalogan	Samar	8	1	1	5101	1	1											92	92	5	189									5101	947	5.92	81	70.26	72.22
13	13	13	5/27/2014	12/31/1899	12/31/1899	7/13/2014		1	Manila	Metro Manila	NCR	1	3	235	1	1							2	9	0	11	1	7	0	8			200	30	0	100	100	100	235	35	0	100	100	100	10	1	1	10	1
63	63	63	3/20/2014	12/31/1899	12/31/1899	7/25/2014		1	Dumaguete City	Negros Oriental	7	1	3	1782	1	0	0	1					40	10	2	52	56	5	2	63					221	82.37	63.21	80	1782	383	41	97.61	70.15	81.14	26	1	1	10	2
14	14	209	2/19/2014	12/31/1899	12/31/1899	8/27/2014		1	Bacolod City	Negros Occidental	6	2	2	3100	0					1	1996		65	30	5	100	20	80	20	118			5000	500	100	95	95	95	3100	416	100	95	95	93	72	1	20	150	1
66	66	66	3/20/2014	12/31/1899	12/31/1899	7/25/2014		1	Dumaguete City	Negros Oriental	7	1	3	400	1	1	0	0					18	2	0	20	23	1	0	24			488	87	0	81.01	58.39	58.39	450	110	0	92 to 93	74.47	74.42	14	1	1	14	7
14	14	14	3/20/2014	12/31/1899	12/31/1899	7/13/2014		1	Pangasinan	Pangasinan		1	1	593	1	1							19	2	0	21	13	2	0	15			500	80	0	100	97	98	593	81	0	100	97	97	14	1	1	0	1
41	41	236	5/5/2014	12/31/1899	12/31/1899	8/31/2014		1	Digos City	Davao del Sur	11	1	2	3626	1	1							74	5	1	80	81	10	1	92			3500	465	8	100	78.44	99.4	3626	474	3	98.75	82.76	81.5	70	2	1	10	1
21	21	21	5/8/2014	12/31/1899	12/31/1899	7/13/2014		1	Davao City	Davao		1	3	4563	1	1							94	4	0	98	115	12	3	120			3125	457	2	98	100	100	4563	715	10	81	97	97	80	1	2	0	2
82	82	82	5/15/2014	12/31/1899	12/31/1899	8/11/2014		1	Kidapawan City	North Cotabato	12	1	2	4342	0					1	2014		112	15	1	128	122	23	3	148				97.45	6.96	99.25	96.34	96.42	4342	98.96	0.54	99.97	112.01	113.61	92	1	0	2	5
37	37	37	5/15/2014	12/31/1899	12/31/1899	7/15/2014		1	Ozamis City		10	1	1	3900	1	1	1						103	9	0	112	151	11	0	162			3100	93%	4.28%		83		2907	93%	6.02%	4	86.89		56	1	0	0	3
42	42	237	5/8/2014	12/31/1899	12/31/1899	8/31/2014		1	Davao City		11	1	2	3897	1	1							49	35	3	84	34	58	4	96			3166	467	96	95	82	75	3379	495	5	92	81	79	36	2	1	0	1
87	87	87	3/18/2014	12/31/1899	12/31/1899	8/11/2014		1	Cebu City	Cebu	7	1	3	240	0					1	2001		6	6	0	12	2	9	3	14			60	60	5%	85	85	85	60	60	5%	85	85	85	7	1	1	1	1
92	92	92	3/17/2014	12/31/1899	12/31/1899	8/11/2014		1	Pandacan, Manila	Metro Manila	NCR	1	3	2389	1	1											71	1	0	72									2389	436	3	93.97	83.37	83.37
17	17	212	5/23/2014	12/31/1899	12/31/1899	8/27/2014		1	Palo	Leyte		1	2	348	1	1	0	0								15	3	28	4	35									348	76		98	98	98
67	67	67	3/20/2014	12/31/1899	12/31/1899	7/25/2014		1	Dumaguete City	Negros Oriental	7	1	3	3360						1	1990		73	7	0	80	78	7	0	85			2103		0	120.99	84.17	89.38	3360	443	0	99.11	113.37	114.11	63	1	0	0	1
45	45	240	3/11/2014	12/31/1899	12/31/1899	8/31/2014		1	Sorsogon	Sorsogon	5	1	2	3035	0					1	2000	1					78	11	2	91			3107	464	5		97.23	99.52	3035	500	3	95.7	98	99.38	9	0		0	0
78	78	78	5/21/2014	12/31/1899	12/31/1899	8/11/2014		1	Kabacan	North Cotabato	12	1	1	4436	1	1											129	20	31	180			2420	273					4436	512					430	1	8	1	1
68	68	263	5/22/2014	12/31/1899	12/31/1899	9/3/2014		1	Manila			1	2	3396	1	1							60	20		80	65	22		87			2547	309		93	70	70	3396	411		93.41	72.01	72.01	60	1	0	0	1
60	60	60	5/19/2014	12/31/1899	12/31/1899	7/24/2014		1	Sindangan	Zamboanga del Norte	9	1	1	1300	1	1							34	6	0	40	32	8	0	40			1092	156	0	93	69		1140	150	0	92	63		30			0	1
2	2	2	3/26/2014	12/31/1899	12/31/1899	7/13/2014		1	Cabagan	Isabela		1	2	1245	1	1			Co worker in church				35	5	1	41	27	9	1	37			1000	150	1	77	77.5	80	1221	196	1	90	100	85	40	1	1	2	1
44	44	44	3/28/2014	12/31/1899	12/31/1899	7/24/2014		1	Kalibo	Aklan	6	1	2	2213	1	0	1	0	0								72	5	0	79									2213	253	0	100	100	100	40	1	0	0	2
63	63	258	5/13/2014	12/31/1899	12/31/1899	9/1/2014		1	Manila			1	2	2897	1	1							80	20	1	101	54	33	0	87			3400	540	2	80	75	75	2897	385	0	99.3	78.07	78.07	90	1	1	0	1
16	16	16	5/17/2014	12/31/1899	12/31/1899	7/13/2014		1	Makati City	Metro Manila	NCR	1			1	1							185	10	5	200	150	10	5	165			1000	350	100	97	97	97	2000	776	120	98	99	99	18	1	1	0	1
61	61	256	5/21/2014	12/31/1899	12/31/1899	9/1/2014		1	Marikina			1		2350	1	0	0	1					50	0	0	50	88	4	2	94			2028	431		99	99	99	2350	458		99	99	99	25	1	2	50	1
60	60	255	5/14/2014			9/1/2014		1	Quezon City			2		720	1	1							35	10	0		70	5	0				720	180	2	99.72	100	100	1478	350	0	100	100	100	16	1	1	0	2
95	95	95	2/7/2014	12/31/1899	12/31/1899	8/11/2014		1	Manila	Metro Manila	NCR	2	2	740	0					1	2001						0	8	12	20			500	100	0				740	150	0				5	1	3	15	1
1	1	5	6/3/2014	12/31/1899	12/31/1899	8/26/2014		1	Mu�oz	Nueva Ecija	3	1	2	5160	1	1							24	27	35	86	8	36	34	78			4642	1561	335	80	70	80	5160	1600	916	80	80	80	22	3	5	15	3
32	32	32	5/15/2014	12/31/1899	12/31/1899	7/15/2014		1	Aloran	Misamis Occidental	10	1	1	1278	1	1							40	2	0	42	50	1	1	52			1676	85.70%	7.93%	2.59	70.63	86.63	1226	96.45%	4.55%	2.98	56.38	92.67	42	1	2	0	1
5	5	200	5/12/2014	12/31/1899	12/31/1899	8/26/2014		1	Quezon City	Metro Manila		1	2	550	1	0	1	0	0				23	12	8	43	27	6	30	63															7	1	20	3	0
35	35	35	5/12/2014	12/31/1899	12/31/1899	7/15/2014		1	Iligan City		10	1	2	4826	1	1	0	1					100	4	0	104	342	25	3	370			1800	600	100	80	44.04	90	4826	1400	20	33	86.7	92	80	1	1	0	1
64	64	259	5/14/2014	12/31/1899	12/31/1899	9/1/2014		1	Manila		NCR	1	2	1663	1	1							71	7	2	80	39	10	1	50			2494	298	2	94.42	59.01	59.94	1663	200	1	86.73	56.85	57.14	45	1	1	0	1
28	28	28	5/19/2014	12/31/1899	12/31/1899	7/15/2014		1	Alegria	Surigao del Norte		1	3	1309	1			1					27	2	2	31	43	9	0	52			1367	261	99	88.83	69.36	71.81	1309	283	73	86.7	74.45	77.4	26	1	2	15	1
16	16	211	6/6/2014	12/31/1899	12/31/1899	8/27/2014		1	Loboc	Bohol	7	1	1	174	1	1	1	0					9	1	0	10	11	1	0	12									174	21	1	99%	99%	100%
52	52	247	3/3/2014	12/31/1899	12/31/1899	9/1/2014		1	Naga City	Camarines Sur	5	1	2	3234	1	1							69	4	0	73	93	5	1	99			2650	449	7	98	97	96	3234	519	3	98.59	98.7	98.9	62	1	0	0	1
2	2	13	3/13/2014	12/31/1899	12/31/1899	8/26/2013		1	Baguio	Benguet	CAR	1	3	6508	1	1	1						86	6		92	184	57	3	244			6133	1471	66				6584	1407	235	92.63	80.03	83.5	84	1	7	0	1
43	43	238	3/10/2014	12/31/1899	12/31/1899	8/31/2014		1	Cogon	Sorsogon	5	1	3	6360	1	1		1					150	75	2	227	240	180	1	421									6360	1196	174	90.13	65.5	73
51	51	51	3/19/2014	12/31/1899	12/31/1899	7/24/2014		1	Jaro	Iloilo	6	1	2	358	1	1	1	0									18	19	3	40									358	88	1	99	99	99
68	68	68	5/27/2014	12/31/1899	12/31/1899	8/8/2014		1	Zamboanga City	Zamboanga del Sur	9	1	3	4325	0					0		1	80	9	3	92	99	12	1	112			4000	300	50	87	95	97	4325	553	1	87	100	86	95	1	1	0	2
[truncated: 572 more columns]
