# Supplementary material for: Survey data of finalists and winners in the search for outstanding teachers in the Philippines, 1988–2010
Source: Data Brief. 2020 Aug 27;32:106238. doi: 10.1016/j.dib.2020.106238 (PMC7474403; doi:10.1016/j.dib.2020.106238)
Supplement: Supplementary file 1 — Appendix A. Anonymized data set in comma-separated values file (.csv) with accompanying data dictionary (.txt). DIB A1 Ravago and Mapa Metrobank Teachers.csv DIB A2 Ravago and Mapa Metrobank Teachers.txt DIB A3 Ravago and Mapa Metrobank School Head.csv DIB A4 Ravago and Mapa Metrobank School Head.txt [file mmc1.zip › DIB Ravago and Mapa Appendix A/DIB A4 Ravago and Mapa Metrobank School Head .txt]

dictionary {
        int     id                `"ID"'
        int     id_str            `"ID_STR"'
        int     ctrl_id           `"CTRL_ID"'
        str9    date_enum          `"DATE_ENUM"'
        str10   ts                `"TS"'
        str10   tf                `"TF"'

        str9    date_enc          `"DATE_ENC"'
        byte    note_enc          `"NOTE_ENC"'
        byte    school_type          `"School type (winner - 1, finalist - 0)"'
        str26   a3_2_muni          `"Municipality"'

        str19   a3_3_prov          `"Province"'
        str6    a3_4_reg          `"Region"'
        byte    a4                `"Type of school (public - 1, private - 2)"'
        byte    a5                `"Location of the school (rural - 1, central - 2, other urban - 3)"'
        int     a6                `"Student population"'
        byte    a7                `"Do you know the SOT applicant during the time of his application?"'

        byte    a7_1_11           `"If yes, as a fellow teacher"'
        byte    a7_1_12           `"If yes, as a supervisor"'
        byte    a7_1_13           `"If yes, as a colleague from another group"'
        str44   a7_1_14           `"Other"'

        byte    a7_2              `"If no, did you know the applicant after the SOT?"'
        int     a7_2_yr           `"In what year did you know the applicant?"'
        byte    a7_3              `"Were you aware that there was an SOT applicant in your school?"'
        int     a8_11             `"Number of faculty with bachelor's degree during the first SOT applicant from you"'
        byte    a8_12             `"Number of faculty with master's degree during the first SOT applicant from your "'
        byte    a8_13             `"Number of faculty with doctorate's degree during the first SOT applicant from yo"'
        str12   a8_14             `"Total number of faculty during the first SOT applicant from your school"'

        int     a8_21             `"Current number of faculty with bachelor's degree"'
        int     a8_22             `"Current number of faculty with master's degree"'
        byte    a8_23             `"Current number of faculty with doctorate's degree"'
        int     a8_24             `"Current total number of faculty"'
        byte    a9_1              `"A9_1"'
        byte    a9_2              `"A9_2"'

        str17   b1_11             `"Number of enrolees during the first SOT applicant in your school"'
        str16   b1_12             `"Number of graduates during the first SOT applicant in your school"'
        str15   b1_13             `"Number of drop-outs during the first SOT applicant in your school"'
        str6    b1_14             `"Retention rate during the first SOT applicant in your school"'

        str6    b1_15             `"Completion rate during the first SOT applicant in your school"'
        str7    b1_16             `"Survival rate during the first SOT applicant in your school"'
        int     b1_21             `"Current number of enrolees in your school"'
        str6    b1_22             `"Current number of graduates in your school"'
        str7    b1_23             `"Current number of drop-outs in your school"'
        str8    b1_24             `"Current retention rate in your school"'

        str6    b1_25             `"Current completion rate in your school"'
        str6    b1_26             `"Current survival rate in your school"'
        str12   b2_11             `"Number of classrooms during the first SOT applicant in your school"'
        byte    b2_12             `"Number of libraries during the first SOT applicant in your school"'
        byte    b2_13             `"Number of laboratories during the first SOT applicant in your school"'
        int     b2_14             `"Number of computers exclusive for teaching purposes during the first SOT applica"'

        byte    b2_15             `"Number of canteens during the first SOT applicant in your school"'
        byte    b2_16             `"Number of dorms during the first SOT applicant in your school"'
        byte    b2_17             `"Number of sport facilities during the first SOT applicant in your school"'

        str65   b2_18_o1          `"Number of other facilities/equipments not stated elsewhere during the first SOT "'

        byte    b2_18_o1_1          `"B2_18_O1_1"'

        str76   b2_18_o2          `"B2_18_O2"'

        byte    b2_18_o2_2          `"B2_18_O2_2"'
        str17   b2_18_o3          `"B2_18_O3"'
        byte    b2_18_o3_3          `"B2_18_O3_3"'
        byte    b2_18_o4          `"B2_18_O4"'
        byte    b2_18_o4_4          `"B2_18_O4_4"'
        byte    b2_18_o5          `"B2_18_O5"'

        byte    b2_18_o5_5          `"B2_18_O5_5"'
        int     b2_21             `"Current number of classrooms in your school"'
        byte    b2_22             `"Current number of libraries in your school"'
        byte    b2_23             `"Current number of laboratories in your school"'
        int     b2_24             `"Current number of computers exclusive for teaching purposes in your school"'
        byte    b2_25             `"Current number of canteens in your school"'
        byte    b2_26             `"Current number of dorms in your school"'

        byte    b2_27             `"Current number of sport facilities in your school"'
        byte    b2_28_o1_1          `"Current number of other facilities/equipments not stated elsewhere in your schoo"'
        byte    b2_28_o2_2          `"B2_28_O2_2"'
        byte    b2_28_o3_3          `"B2_28_O3_3"'
        byte    b2_28_o4_4          `"B2_28_O4_4"'
        byte    b2_28_o5_5          `"B2_28_O5_5"'
        byte    b2_31             `"(Classroom) - Do you think the SOT applicant contribute to the change in your sc"'

        byte    b2_32             `"(Libraries) - Do you think the SOT applicant contribute to the change in your sc"'
        byte    b2_33             `"(Computers) - Do you think the SOT applicant contribute to the change in your sc"'
        byte    b2_34             `"(Canteens) - Do you think the SOT applicant contribute to the change in your sch"'
        byte    b2_35             `"(Dorms) - Do you think the SOT applicant contribute to the change in your school"'
        byte    b2_36             `"(Sport facilities) - Do you think the SOT applicant contribute to the change in "'
        byte    b2_37             `"(Other facilities) - Do you think the SOT applicant contribute to the change in "'
        byte    b2_38_o1_1          `"B2_38_O1_1"'

        byte    psysical          `"Overall contribution on physical characteristics of the school"'
        byte    b2_38_o2_2          `"B2_38_O2_2"'
        byte    b2_38_o3_3          `"B2_38_O3_3"'
        byte    b2_38_o4_4          `"B2_38_O4_4"'
        byte    b2_38_o5_5          `"B2_38_O5_5"'
        byte    b3_11             `"Does your school solicit funds from the government during the first SOT applican"'
        byte    b3_12             `"Does your school solicit funds from the private sectors during the first SOT app"'

        byte    b3_13             `"Does your school solicit funds from other sources during the first SOT applicant"'
        str16   b3_111            `"Solicited funds from government during the first SOT applicant in your school"'
        str30   b3_112            `"Solicited funds from private sectors during the first SOT applicant in your scho"'
        str7    b3_113            `"Solicited funds from other sources during the first SOT applicant in your school"'

        byte    b3_21             `"Currently, does your school solicit funds from the government?"'
        byte    b3_22             `"Currently, does your school solicit funds from the private sectors?"'
        byte    b3_23             `"Currently, does your school solicit funds from other sources?"'

        str58   b3_211            `"Currently, solicited funds from the government?"'

        str30   b3_212            `"Currently, solicited funds from the private sectors?"'
        str15   b3_213            `"Currently, solicited funds from other sources?"'
        byte    b3_31             `"(Government) - Is having an applicant contributed in your school to raise resour"'
        byte    b3_32             `"(Private sectors) - Is having an applicant contributed in your school to raise r"'

        byte    b3_33             `"(Other sources) - Is having an applicant contributed in your school to raise res"'
        byte    solicit           `"Overall contribution in raising funds for the school"'
        float   c1_11             `"Values of fellow teachers during one of your collegue became a finalist or winne"'
        byte    c1_12             `"General awareness of socio-economic and political issues of fellow teachers duri"'
        float   c1_13             `"General attitude of fellow teachers during one of your collegue became a finalis"'
        float   c1_14             `"Civic and comunity involvement of fellow teachers during one of your collegue be"'
        float   c1_15             `"Personal discipline of fellow teachers during one of your collegue became a fina"'

        float   c1_16             `"Specialiation or major subjects taught of fellow teachers during one of your col"'
        float   c1_17             `"Communication skills and personality of fellow teachers during one of your colle"'
        float   c1_21             `"Current values of fellow teachers"'
        float   c1_22             `"Current general awareness of socio-economic and political issues of fellow teach"'
        float   c1_23             `"Current general attitudes of fellow teachers"'
        float   c1_24             `"Current civic and community involvement of fellow teachers"'
        float   c1_25             `"Current personal discipline of fellow teachers"'

        float   c1_26             `"Current specialization and major subject taught of fellow teachers"'
        float   c1_27             `"Current communication skills and personality of fellow teachers"'
        byte    c1_31             `"Do you think having an SOT applicant contributed on values of all the teachers i"'
        byte    c1_32             `"Do you think having an SOT applicant contributed on general awareness of all the"'
        byte    c1_33             `"Do you think having an SOT applicant contributed on general attitude of all the "'
        byte    c1_34             `"Do you think having an SOT applicant contributed on civic and community involvem"'
        byte    c1_35             `"Do you think having an SOT applicant contributed on personal discipline of all t"'

        byte    c1_36             `"Do you think having an SOT applicant contributed on specialization and major sub"'
        byte    c1_37             `"Do you think having an SOT applicant contributed on communication skills and per"'
        byte    values            `"Overall contribution on the general values of fellow teachers"'
        byte    c2                `"Was there any succeeding applicants in SOT coming from your school after the las"'
        byte    c2_1              `"How many applicants?"'
        byte    c2_2              `"Where did the succeeding applicants get the information about SOT?"'

        str23   c2_2_o            `"C2_2_O"'

        str174  d1_rem            `"D1_REM"'

        str71   d2_rem            `"D2_REM"'

        str4    encoder
        byte    encoder_code
        str5    id_uniq
        str9    d1_1_1            `"D1_1_1"'
        str9    d1_1_2            `"D1_1_2"'
        str9    d1_1_3            `"D1_1_3"'

        str9    d1_1_4            `"D1_1_4"'
        str9    d1_1_5            `"D1_1_5"'
        str9    d1_1_6            `"D1_1_6"'
        str9    d1_1_7            `"D1_1_7"'
        str9    d1_1_8            `"D1_1_8"'
        str9    d1_1_9            `"D1_1_9"'

        str9    d1_1_10           `"D1_1_10"'
        int     d1_1_11           `"D1_1_11"'
        byte    d1_1_12           `"D1_1_12"'
        byte    d1_1_13           `"D1_1_13"'
        byte    d1_1_14           `"D1_1_14"'
        byte    d1_1_15           `"D1_1_15"'
        float   d1_21_1           `"NEAT score in Math"'

        float   d1_21_2           `"D1_21_2"'
        float   d1_21_3           `"D1_21_3"'
        float   d1_21_4           `"D1_21_4"'
        float   d1_21_5           `"D1_21_5"'
        float   d1_21_6           `"D1_21_6"'
        float   d1_21_7           `"D1_21_7"'
        float   d1_21_8           `"D1_21_8"'

        float   d1_21_9           `"D1_21_9"'
        float   d1_21_10          `"D1_21_10"'
        float   d1_21_11          `"D1_21_11"'
        byte    d1_21_12          `"D1_21_12"'
        byte    d1_21_13          `"D1_21_13"'
        byte    d1_21_14          `"D1_21_14"'
        byte    d1_21_15          `"D1_21_15"'

        float   d1_22_1           `"NEAT score in Science"'
        float   d1_22_2           `"D1_22_2"'
        float   d1_22_3           `"D1_22_3"'
        float   d1_22_4           `"D1_22_4"'
        float   d1_22_5           `"D1_22_5"'
        float   d1_22_6           `"D1_22_6"'
        float   d1_22_7           `"D1_22_7"'

        float   d1_22_8           `"D1_22_8"'
        float   d1_22_9           `"D1_22_9"'
        float   d1_22_10          `"D1_22_10"'
        float   d1_22_11          `"D1_22_11"'
        byte    d1_22_12          `"D1_22_12"'
        byte    d1_22_13          `"D1_22_13"'
        byte    d1_22_14          `"D1_22_14"'

        byte    d1_22_15          `"D1_22_15"'
        float   d1_23_1           `"NEAT score in English"'
        float   d1_23_2           `"D1_23_2"'
        float   d1_23_3           `"D1_23_3"'
        float   d1_23_4           `"D1_23_4"'
        float   d1_23_5           `"D1_23_5"'
        float   d1_23_6           `"D1_23_6"'

        float   d1_23_7           `"D1_23_7"'
        float   d1_23_8           `"D1_23_8"'
        float   d1_23_9           `"D1_23_9"'
        float   d1_23_10          `"D1_23_10"'
        float   d1_23_11          `"D1_23_11"'
        byte    d1_23_12          `"D1_23_12"'
        byte    d1_23_13          `"D1_23_13"'

        byte    d1_23_14          `"D1_23_14"'
        byte    d1_23_15          `"D1_23_15"'
        float   d1_24_1           `"NEAT score in HeKaSi"'
        float   d1_24_2           `"D1_24_2"'
        float   d1_24_3           `"D1_24_3"'
        float   d1_24_4           `"D1_24_4"'
        float   d1_24_5           `"D1_24_5"'

        float   d1_24_6           `"D1_24_6"'
        float   d1_24_7           `"D1_24_7"'
        float   d1_24_8           `"D1_24_8"'
        float   d1_24_9           `"D1_24_9"'
        float   d1_24_10          `"D1_24_10"'
        float   d1_24_11          `"D1_24_11"'
        byte    d1_24_12          `"D1_24_12"'

        byte    d1_24_13          `"D1_24_13"'
        byte    d1_24_14          `"D1_24_14"'
        byte    d1_24_15          `"D1_24_15"'
        float   d1_25_1           `"NEAT score in Filipino"'
        float   d1_25_2           `"D1_25_2"'
        float   d1_25_3           `"D1_25_3"'
        float   d1_25_4           `"D1_25_4"'

        float   d1_25_5           `"D1_25_5"'
        float   d1_25_6           `"D1_25_6"'
        float   d1_25_7           `"D1_25_7"'
        float   d1_25_8           `"D1_25_8"'
        float   d1_25_9           `"D1_25_9"'
        float   d1_25_10          `"D1_25_10"'
        float   d1_25_11          `"D1_25_11"'

        byte    d1_25_12          `"D1_25_12"'
        byte    d1_25_13          `"D1_25_13"'
        byte    d1_25_14          `"D1_25_14"'
        byte    d1_25_15          `"D1_25_15"'
        float   d1_26_1           `"Average NEAT score"'
        str6    d1_26_2           `"D1_26_2"'
        float   d1_26_3           `"D1_26_3"'

        float   d1_26_4           `"D1_26_4"'
        float   d1_26_5           `"D1_26_5"'
        float   d1_26_6           `"D1_26_6"'
        float   d1_26_7           `"D1_26_7"'
        float   d1_26_8           `"D1_26_8"'
        float   d1_26_9           `"D1_26_9"'
        float   d1_26_10          `"D1_26_10"'

        float   d1_26_11          `"D1_26_11"'
        byte    d1_26_12          `"D1_26_12"'
        byte    d1_26_13          `"D1_26_13"'
        byte    d1_26_14          `"D1_26_14"'
        byte    d1_26_15          `"D1_26_15"'
        float   d1_31_1           `"NSAT score in Math"'
        float   d1_31_2           `"D1_31_2"'

        float   d1_31_3           `"D1_31_3"'
        float   d1_31_4           `"D1_31_4"'
        float   d1_31_5           `"D1_31_5"'
        float   d1_31_6           `"D1_31_6"'
        float   d1_31_7           `"D1_31_7"'
        float   d1_31_8           `"D1_31_8"'
        float   d1_31_9           `"D1_31_9"'

        float   d1_31_10          `"D1_31_10"'
        byte    d1_31_11          `"D1_31_11"'
        byte    d1_31_12          `"D1_31_12"'
        byte    d1_31_13          `"D1_31_13"'
        byte    d1_31_14          `"D1_31_14"'
        byte    d1_31_15          `"D1_31_15"'
        float   d1_32_1           `"NSAT score in Science"'

        float   d1_32_2           `"D1_32_2"'
        float   d1_32_3           `"D1_32_3"'
        float   d1_32_4           `"D1_32_4"'
        float   d1_32_5           `"D1_32_5"'
        float   d1_32_6           `"D1_32_6"'
        float   d1_32_7           `"D1_32_7"'
        float   d1_32_8           `"D1_32_8"'

        float   d1_32_9           `"D1_32_9"'
        float   d1_32_10          `"D1_32_10"'
        byte    d1_32_11          `"D1_32_11"'
        byte    d1_32_12          `"D1_32_12"'
        byte    d1_32_13          `"D1_32_13"'
        byte    d1_32_14          `"D1_32_14"'
        byte    d1_32_15          `"D1_32_15"'

        float   d1_33_1           `"NSAT score in English"'
        float   d1_33_2           `"D1_33_2"'
        float   d1_33_3           `"D1_33_3"'
        float   d1_33_4           `"D1_33_4"'
        float   d1_33_5           `"D1_33_5"'
        float   d1_33_6           `"D1_33_6"'
        float   d1_33_7           `"D1_33_7"'

        float   d1_33_8           `"D1_33_8"'
        float   d1_33_9           `"D1_33_9"'
        float   d1_33_10          `"D1_33_10"'
        byte    d1_33_11          `"D1_33_11"'
        byte    d1_33_12          `"D1_33_12"'
        byte    d1_33_13          `"D1_33_13"'
        byte    d1_33_14          `"D1_33_14"'

        byte    d1_33_15          `"D1_33_15"'
        float   d1_34_1           `"NSAT score in Araling Panlipunan"'
        float   d1_34_2           `"D1_34_2"'
        float   d1_34_3           `"D1_34_3"'
        float   d1_34_4           `"D1_34_4"'
        float   d1_34_5           `"D1_34_5"'
        float   d1_34_6           `"D1_34_6"'

        float   d1_34_7           `"D1_34_7"'
        float   d1_34_8           `"D1_34_8"'
        float   d1_34_9           `"D1_34_9"'
        byte    d1_34_10          `"D1_34_10"'
        byte    d1_34_11          `"D1_34_11"'
        byte    d1_34_12          `"D1_34_12"'
        byte    d1_34_13          `"D1_34_13"'

        byte    d1_34_14          `"D1_34_14"'
        byte    d1_34_15          `"D1_34_15"'
        float   d1_35_1           `"NSAT score in Filipino"'
        float   d1_35_2           `"D1_35_2"'
        float   d1_35_3           `"D1_35_3"'
        float   d1_35_4           `"D1_35_4"'
        float   d1_35_5           `"D1_35_5"'

        float   d1_35_6           `"D1_35_6"'
        float   d1_35_7           `"D1_35_7"'
        float   d1_35_8           `"D1_35_8"'
        float   d1_35_9           `"D1_35_9"'
        byte    d1_35_10          `"D1_35_10"'
        byte    d1_35_11          `"D1_35_11"'
        byte    d1_35_12          `"D1_35_12"'

        byte    d1_35_13          `"D1_35_13"'
        byte    d1_35_14          `"D1_35_14"'
        byte    d1_35_15          `"D1_35_15"'
        float   d1_36_1           `"Average NSAT score"'
        float   d1_36_2           `"D1_36_2"'
        float   d1_36_3           `"D1_36_3"'
        float   d1_36_4           `"D1_36_4"'

        float   d1_36_5           `"D1_36_5"'
        float   d1_36_6           `"D1_36_6"'
        float   d1_36_7           `"D1_36_7"'
        float   d1_36_8           `"D1_36_8"'
        float   d1_36_9           `"D1_36_9"'
        float   d1_36_10          `"D1_36_10"'
        byte    d1_36_11          `"D1_36_11"'

        byte    d1_36_12          `"D1_36_12"'
        byte    d1_36_13          `"D1_36_13"'
        byte    d1_36_14          `"D1_36_14"'
        byte    d1_36_15          `"D1_36_15"'
        str15   tabled1_merge          `"TableD1_merge"'
        str6    d2_1_1            `"D2_1_1"'

        str6    d2_1_2            `"D2_1_2"'
        str6    d2_1_3            `"D2_1_3"'
        str6    d2_1_4            `"D2_1_4"'
        str6    d2_1_5            `"D2_1_5"'
        str6    d2_1_6            `"D2_1_6"'
        str6    d2_1_7            `"D2_1_7"'

        str6    d2_1_8            `"D2_1_8"'
        str6    d2_1_9            `"D2_1_9"'
        str6    d2_1_10           `"D2_1_10"'
        str6    d2_1_11           `"D2_1_11"'
        byte    d2_1_12           `"D2_1_12"'
        byte    d2_1_13           `"D2_1_13"'

        byte    d2_1_14           `"D2_1_14"'
        byte    d2_1_15           `"D2_1_15"'
        byte    d2_21_1           `"Licensure examination score in Nursing"'
        byte    d2_21_2           `"D2_21_2"'
        float   d2_21_3           `"D2_21_3"'
        float   d2_21_4           `"D2_21_4"'
        float   d2_21_5           `"D2_21_5"'

        float   d2_21_6           `"D2_21_6"'
        float   d2_21_7           `"D2_21_7"'
        float   d2_21_8           `"D2_21_8"'
        byte    d2_21_9           `"D2_21_9"'
        byte    d2_21_10          `"D2_21_10"'
        byte    d2_21_11          `"D2_21_11"'
        byte    d2_21_12          `"D2_21_12"'

        byte    d2_21_13          `"D2_21_13"'
        byte    d2_21_14          `"D2_21_14"'
        byte    d2_21_15          `"D2_21_15"'
        float   d2_22_1           `"Licensure examination score in Engineering"'
        float   d2_22_2           `"D2_22_2"'
        float   d2_22_3           `"D2_22_3"'
        float   d2_22_4           `"D2_22_4"'

        float   d2_22_5           `"D2_22_5"'
        float   d2_22_6           `"D2_22_6"'
        byte    d2_22_7           `"D2_22_7"'
        float   d2_22_8           `"D2_22_8"'
        byte    d2_22_9           `"D2_22_9"'
        byte    d2_22_10          `"D2_22_10"'
        byte    d2_22_11          `"D2_22_11"'

        byte    d2_22_12          `"D2_22_12"'
        byte    d2_22_13          `"D2_22_13"'
        byte    d2_22_14          `"D2_22_14"'
        byte    d2_22_15          `"D2_22_15"'
        byte    d2_23_1           `"Licensure examination score in Chemistry"'
        byte    d2_23_2           `"D2_23_2"'
        byte    d2_23_3           `"D2_23_3"'

        float   d2_23_4           `"D2_23_4"'
        byte    d2_23_5           `"D2_23_5"'
        byte    d2_23_6           `"D2_23_6"'
        byte    d2_23_7           `"D2_23_7"'
        byte    d2_23_8           `"D2_23_8"'
        byte    d2_23_9           `"D2_23_9"'
        byte    d2_23_10          `"D2_23_10"'

        byte    d2_23_11          `"D2_23_11"'
        byte    d2_23_12          `"D2_23_12"'
        byte    d2_23_13          `"D2_23_13"'
        byte    d2_23_14          `"D2_23_14"'
        byte    d2_23_15          `"D2_23_15"'
        float   d2_24_1           `"Licensure examination score in Education"'
        float   d2_24_2           `"D2_24_2"'

        float   d2_24_3           `"D2_24_3"'
        float   d2_24_4           `"D2_24_4"'
        float   d2_24_5           `"D2_24_5"'
        float   d2_24_6           `"D2_24_6"'
        float   d2_24_7           `"D2_24_7"'
        float   d2_24_8           `"D2_24_8"'
        byte    d2_24_9           `"D2_24_9"'

        byte    d2_24_10          `"D2_24_10"'
        byte    d2_24_11          `"D2_24_11"'
        byte    d2_24_12          `"D2_24_12"'
        byte    d2_24_13          `"D2_24_13"'
        byte    d2_24_14          `"D2_24_14"'
        byte    d2_24_15          `"D2_24_15"'
        float   d2_25_1           `"Licensure examination score in Accounting"'

        float   d2_25_2           `"D2_25_2"'
        float   d2_25_3           `"D2_25_3"'
        byte    d2_25_4           `"D2_25_4"'
        float   d2_25_5           `"D2_25_5"'
        float   d2_25_6           `"D2_25_6"'
        float   d2_25_7           `"D2_25_7"'
        float   d2_25_8           `"D2_25_8"'

        float   d2_25_9           `"D2_25_9"'
        float   d2_25_10          `"D2_25_10"'
        byte    d2_25_11          `"D2_25_11"'
        byte    d2_25_12          `"D2_25_12"'
        byte    d2_25_13          `"D2_25_13"'
        byte    d2_25_14          `"D2_25_14"'
        byte    d2_25_15          `"D2_25_15"'

        float   d2_26_1           `"Licensure examination score in Agriculture and Forestry"'
        float   d2_26_2           `"D2_26_2"'
        float   d2_26_3           `"D2_26_3"'
        float   d2_26_4           `"D2_26_4"'
        float   d2_26_5           `"D2_26_5"'
        float   d2_26_6           `"D2_26_6"'
        float   d2_26_7           `"D2_26_7"'

        float   d2_26_8           `"D2_26_8"'
        float   d2_26_9           `"D2_26_9"'
        float   d2_26_10          `"D2_26_10"'
        float   d2_26_11          `"D2_26_11"'
        byte    d2_26_12          `"D2_26_12"'
        byte    d2_26_13          `"D2_26_13"'
        byte    d2_26_14          `"D2_26_14"'

        byte    d2_26_15          `"D2_26_15"'
        str22   d2_27a            `"D2_27A"'
        float   d2_27a_1          `"D2_27A_1"'
        float   d2_27a_2          `"D2_27A_2"'
        float   d2_27a_3          `"D2_27A_3"'
        float   d2_27a_4          `"D2_27A_4"'

        float   d2_27a_5          `"D2_27A_5"'
        byte    d2_27a_6          `"D2_27A_6"'
        byte    d2_27a_7          `"D2_27A_7"'
        byte    d2_27a_8          `"D2_27A_8"'
        byte    d2_27a_9          `"D2_27A_9"'
        byte    d2_27a_10          `"D2_27A_10"'
        byte    d2_27a_11          `"D2_27A_11"'

        byte    d2_27a_12          `"D2_27A_12"'
        byte    d2_27a_13          `"D2_27A_13"'
        byte    d2_27a_14          `"D2_27A_14"'
        byte    d2_27a_15          `"D2_27A_15"'
        str21   d2_27b            `"D2_27B"'
        float   d2_27b_1          `"D2_27B_1"'

        float   d2_27b_2          `"D2_27B_2"'
        float   d2_27b_3          `"D2_27B_3"'
        float   d2_27b_4          `"D2_27B_4"'
        float   d2_27b_5          `"D2_27B_5"'
        byte    d2_27b_6          `"D2_27B_6"'
        byte    d2_27b_7          `"D2_27B_7"'
        byte    d2_27b_8          `"D2_27B_8"'

        byte    d2_27b_9          `"D2_27B_9"'
        byte    d2_27b_10          `"D2_27B_10"'
        byte    d2_27b_11          `"D2_27B_11"'
        byte    d2_27b_12          `"D2_27B_12"'
        byte    d2_27b_13          `"D2_27B_13"'
        byte    d2_27b_14          `"D2_27B_14"'
        byte    d2_27b_15          `"D2_27B_15"'

        byte    d2_27c            `"D2_27C"'
        byte    d2_27c_1          `"D2_27C_1"'
        byte    d2_27c_2          `"D2_27C_2"'
        byte    d2_27c_3          `"D2_27C_3"'
        byte    d2_27c_4          `"D2_27C_4"'
        byte    d2_27c_5          `"D2_27C_5"'
        byte    d2_27c_6          `"D2_27C_6"'

        byte    d2_27c_7          `"D2_27C_7"'
        byte    d2_27c_8          `"D2_27C_8"'
        byte    d2_27c_9          `"D2_27C_9"'
        byte    d2_27c_10          `"D2_27C_10"'
        byte    d2_27c_11          `"D2_27C_11"'
        byte    d2_27c_12          `"D2_27C_12"'
        byte    d2_27c_13          `"D2_27C_13"'

        byte    d2_27c_14          `"D2_27C_14"'
        byte    d2_27c_15          `"D2_27C_15"'
        str15   tabled2_merge          `"TableD2_merge"'
        byte    e1                `"Do you or any member of the household have a deposit/account or investment in th"'
        byte    e1_1_sa_111          `"How many savings account do you have?"'
        str5    e1_1_sa_112          `"What is he current interest rate of your saving account?"'

        str48   e1_1_sa_114          `"Name of the bank of your savings account"'
        byte    e1_1_ca_111          `"How many current accounts do you have?"'
        str5    e1_1_ca_112          `"What is the current interest rate of your current account?"'

        float   e1_1_ca_113          `"Rank of your current account"'
        str48   e1_1_ca_114          `"Name of the bank of your current account"'
        byte    e1_1_td_111          `"How many time deposits do you have?"'

        str5    e1_1_td_112          `"What is the current interest rate of your time deposits?"'
        byte    e1_1_td_113          `"Rank of your time deposits"'
        str49   e1_1_td_114          `"Name of the bank of your time deposits"'

        byte    e1_1_sc_111          `"How many saving certificates do you have?"'
        byte    e1_1_sc_112          `"What is the current interest rate of your saving certificates?"'
        byte    e1_1_sc_113          `"Rank of your saving certificates"'
        str18   e1_1_sc_114          `"Name of the bank of your savings certificate"'
        byte    e1_1_bo_111          `"How many bond accounts do you have?"'
        str5    e1_1_bo_112          `"What is the current interest rate of your bond accounts?"'

        byte    e1_1_bo_113          `"Rank of your bond accounts"'
        str22   e1_1_bo_114          `"Name of the bank of your bond accounts"'
        byte    e1_1_mf_111          `"How many mutual funds do you have?"'
        float   e1_1_mf_112          `"What is the current interest rate of your mutual funds?"'
        byte    e1_1_mf_113          `"Rank of your mutual funds"'

        str42   e1_1_mf_114          `"Name of the bank of your mutual funds"'
        str18   e1_1_o            `"Other accounts"'
        byte    e1_1_o_111          `"How many other accounts do you have (not elsewhere stated)?"'

        byte    e1_1_o_112          `"What is the current interest rate of your other accounts?"'
        byte    e1_1_o_113          `"Rank of your other accounts"'
        str11   e1_1_o_114          `"Name of the bank of your other accounts"'
        byte    e1_21             `"Minimum balance is too high"'
        byte    e1_22             `"Do not like to deal with banks"'
        byte    e1_23             `"Service charges are too high"'
        byte    e1_24             `"Bank's location is far"'

        byte    e1_25             `"Don't have enough money"'
        byte    e1_26             `"Don't need a bank account"'
        byte    e1_27             `"Don't trust banks"'
        byte    e1_28             `"Can't manage an account"'
        byte    e1_2_99           `"E1_2_99"'

        str50   e1_2_99_o          `"Other reasons for not having an account"'
        byte    e2_1              `"Proximity to home"'
        byte    e2_2              `"Proximity to workplace"'

        byte    e2_3              `"High interest rates"'
        byte    e2_4              `"Attractive charges for services"'
        byte    e2_5              `"Efficient service"'
        byte    e2_6              `"Courteousness of the staffs"'
        byte    e2_7              `"Variety of services, products, and instruments offered"'
        byte    e2_8              `"Internet banking services"'
        byte    e2_9              `"Personal acquaintances"'

        byte    e2_10             `"The bank used by the employer/or my business"'
        byte    e2_11             `"It is a major bank"'
        byte    e2_12             `"Already has another account/loan with the bank"'
        byte    e2_13             `"Bank specified by the source institution of fund"'
        byte    e2_14             `"No particular reason"'
        byte    e2_15             `"Don't know or don't remember"'
        byte    e2_99             `"E2_99"'

        str36   e2_99_o           `"Other reasons of choosing this banks for your biggest deposit"'
        byte    e3_1              `"House improvement"'
        byte    e3_2              `"Medical expenses"'
        byte    e3_3              `"Educational expenses"'

        byte    e3_4              `"For business start - up"'
        byte    e3_5              `"Business expansion"'
        byte    e3_6              `"Pay debt"'
        byte    e3_7              `"Home appliances"'
        byte    e3_8              `"House and lot purchase"'
        byte    e3_9              `"Lot purchase"'
        byte    e3_10             `"House/condominium purchase"'

        byte    e3_11             `"Car loan vehicle"'
        byte    e3_99             `"E3_99"'
        str50   e3_99_o           `"Other reasons of saving your money"'

        byte    e4_1              `"Deposit/save on banks"'
        byte    e4_2              `"Investments (stocks, mutual funds, UITFS, etc.)"'
        byte    e4_3              `"Put - up/ invest in business or buy goods for sale/inventory"'
        byte    e4_4              `"Keep in piggy bank for emergency"'
        byte    e4_5              `"Pay debt"'
        byte    e4_6              `"For tuition"'
        byte    e4_7              `"Life insurance/pension plans"'

        byte    e4_8              `"Educational plans"'
        byte    e4_9              `"Buy car/appliances"'
        byte    e4_10             `"Buy house/condominium"'
        byte    e4_11             `"Buy land"'
        byte    e4_12             `"Renovate or house improvements"'
        byte    e4_13             `"Vacation/travel local or abroad"'
        byte    e4_14             `"Shopping"'

        byte    e4_15             `"Help parents or other relatives"'
        byte    e4_16             `"Give to charity or church"'
        byte    e4_99             `"E4_99"'
        str35   e4_99_o           `"Others where to put your surplus money"'

        byte    e5_1              `"Do you have contribution in Philhealth?"'
        byte    e5_2              `"Do you have contribution in SSS?"'
        byte    e5_3              `"Do you have contribution in GSIS?"'
        byte    e5_4              `"Do you have contribution in Pag-ibig fund?"'
        byte    e5_5              `"Do you have contribution in retirement premiums?"'
        byte    e5_6              `"Do you have contribution in life and accident insurance?"'
        byte    e5_7              `"Do you have contribution in medical insurance?"'

        byte    e5_8              `"Do you have contribution in property insurance?"'
        byte    e5_9              `"Do you have contribution in crop insurance?"'
        byte    e5_10             `"Do you have other contributions?"'

        str52   e5_10_o           `"Other contributions"'
        byte    e6_1              `"I have a habit of saving money regularly"'
        byte    e6_2              `"I prefer not to think about money"'

        byte    e6_3              `"I like to know where my money is spent each month"'
        byte    e6_4              `"I just don't earn enough money to save regularly"'
        byte    e6_5              `"I don't think I'm saving enough money for the future"'
        byte    e6_6              `"I feel pressured to have the things my friends and neighbors have"'
        byte    e6_7              `"I would like to save money and increase my personal wealth"'
        byte    e6_8              `"I have the ability to save money and increase my personal wealth"'
        byte    e6_9              `"I have difficulty paying my monthly bills"'

        str11   querytablee_merge          `"QueryTableE_merge"'
        byte    f1_1              `"Takes its commitments seriously enough"'
        byte    f1_2              `"Changes policies with good reasons"'
        byte    f1_3              `"Tries hard to keep its promise"'
        byte    f2_1              `"Takes actions that are consistent in its missions"'
        byte    f2_2              `"Acknowledges the mistakes it has made"'
        byte    f2_3              `"Not influenced by politics"'

        byte    f2_4              `"Takes responsible actions to address an issue or crisis"'
        byte    f3_1              `"Does not ignore the views of others who disagree with them"'
        byte    f3_2              `"Partners with NGOs, government, 3rd parties to address societal needs"'
        byte    f4_1              `"Is committed to important process for making decisions"'
        byte    f4_2              `"Makes a good faith effort to treat everyone even-handedly"'
        byte    f5_1              `"Can be counted on to do the right thing"'
        byte    f5_2              `"Listens to customers needs"'

        byte    f5_3              `"Places customers ahead of profit"'
        byte    f5_4              `"Creates programs that positively impact the local community"'
        byte    f6_1              `"Has the necessary skills to carry out its jobs"'
        byte    f6_2              `"Is generally staffed by competent employees"'
        byte    f6_3              `"Offers high quality products or services"'
        byte    f6_4              `"Is an innovation of new services or ideas"'
        byte    f6_5              `"Has highly-regarded and widely armed top leaders"'

        byte    f6_6              `"Ranks on a global or national top institutions"'

        str244  g1                `"What are the effects of the awards in your school?"'

        str11   querytablef_merge          `"QueryTableF_merge"'
        float   e1_1_sa_113
        float   accounts
        float   e2
        float   e3
        float   e4

        float   money
        float   metrobank
}
